# Supplementary material for: A comprehensive phylogeography of the widespread pond snail genus Radix revealed restricted colonization due to niche conservatism
Source: Ecol Evol. 2021 Dec 17;11(24):18446–59. doi: 10.1002/ece3.8434 (PMC8717273; doi:10.1002/ece3.8434)
Supplement: Supplementary file 1 — Table S1‐S3 [file ECE3-11-18446-s002.xlsx]

## Sheet: S1
Table S1. Information of Lymnaidae in this study. Asterisk with locality No. indicates that the latitudinal and longitudinal (L/L) information of the materials was roughly decided based on the locality name. Other L/L information was identified by each reference and/or GenBank registered information, or our sampling data. See also Fig.1
Species/subclades/Material ID	Locality	Loc. No.	N	E	CO1 GenBank Ac. No.	CO1 Hap. No.	ITS2	28S	H3	Reference
Radix alticola
JN794495	Nepal, Bagmati Zone, Lalitpur District, L. Taudaha	280	27.65	85.15	JN794495	H182				1
MH189964	Tajikistan, cold brook near the fortress of Deruzh	290*	37.3667	72.4582	MH189964	H183				2
MH189965	Tajikistan, cold brook near the fortress of Deruzh	290*	37.3667	72.4582	MH189965	H183				2
MH189966	Tajikistan, cold brook near the fortress of Deruzh	290*	37.3667	72.4582	MH189966	H183				2
MH189953	Tajikistan, thermal spring north of the village of Jelanda	292*	37.5772	72.5885	MH189953	H184				2
MH189954	Tajikistan, thermal spring north of the village of Jelanda	292*	37.5772	72.5885	MH189954	H185				2
MH189949	Tajikistan, Western Pamir, floodplain of the Shahdar R.	285*	39.0264	72.0154	MH189949	H186				2
MH189950	Tajikistan, Western Pamir, floodplain of the Shahdar R.	285*	39.0264	72.0154	MH189950	H186				2
MH189951	Tajikistan, Western Pamir, floodplain of the Shahdar R.	285*	39.0264	72.0154	MH189951	H186				2
MH189973	Tajikistan, Western Pamir, thermal spring north in the village of Jelanda	291*	37.5726	72.5817	MH189973	H186				2
MH189974	Tajikistan, Western Pamir, thermal spring north in the village of Jelanda	291*	37.5726	72.5817	MH189974	H186				2
MH189975	Tajikistan, Western Pamir, thermal spring north in the village of Jelanda	291*	37.5726	72.5817	MH189975	H186				2
L1413	Bangladesh, Rajshahi Prov., Matihar Thana, Padma R.	235	24.3569	88.6322	LC658549	H187	LC659114	LC659030	LC659184	This Study
L1409	Bangladesh, Rajshahi Prov., Matihar Thana, Padma R.	234	24.3548	88.63	LC658633	H188	LC659111	LC659027	LC659181	This Study
L1420A	Bangladesh, Rajshahi Prov., Matihar Thana, Padma R.	234	24.3548	88.63	LC658635	H189	LC659116	LC659032	LC659186	This Study
L1420B	Bangladesh, Rajshahi Prov., Matihar Thana, Padma R.	234	24.3548	88.63	LC658636	H189				This Study
L1412	Bangladesh, Rajshahi Prov., Char Ashariadaha, Padma R.	236	24.3628	88.5675	LC658634	H190	LC659113	LC659029	LC659183	This Study
Radix auricularia
Subclade I
L467	Mongolia, Övörkhangai Prov., Karakorum, Orkhon R.	184	47.2012	102.796	LC658407	H210	LC659139	LC659062	LC659217	This Study
MH189988	Russia, Krasnoyarsk Krai, Yenisei R. basin	187*	56.0617	92.7234	MH189988	H211				2
MH189989	Russia, Krasnoyarsk Krai, Yenisei R.	186*	55.9655	92.6499	MH189989	H211				2
MH189990	Russia, Krasnoyarsk Krai, Yenisei River basin, Mana R.	188*	55.8879	92.4984	MH189990	H211				2
MH190017	Russia, Nenets Autonomous Area, Bolshezemelskaya tundra, Vashutkiny Lakes	293*	67.5043	58.3115	MH190017	H212				2
MH190018	Russia, Nenets Autonomous Area, Bolshezemelskaya tundra, Vashutkiny Lakes	293*	67.5043	58.3115	MH190018	H212				2
KT867310	Russia, Republic of Buryatia, L. Irkana	174	55.8486	111.203	KT867310	H212				3
KT867313	Russia, Republic of Buryatia, Kironskiy geothermal spring	176	55.9547	110.706	KT867313	H212				3
KT877349	Russia, Republic of Buryatia, Kironskiy geothermal spring	176	55.9547	110.706	KT877349	H212				3
MH189986	Russia, Novosibirsk Region, Ob R.	190*	55.071	82.7834	MH189986	H212				2
KT867293	Russia, Republic of Buryatia, Dzelindinskiye geothermal springs	177	55.9658	110.523	KT867293	H213				3
KT867294	Russia, Republic of Buryatia, Dzelindinskiye geothermal springs	177	55.9658	110.523	KT867294	H213				3
KT867295	Russia, Republic of Buryatia, Dzelindinskiye geothermal springs	177	55.9658	110.523	KT867295	H213				3
KT867296	Russia, Republic of Buryatia, Dzelindinskiye geothermal springs	177	55.9658	110.523	KT867296	H213				3
L504	Russia, Irkutsk Oblast, Listvyanka, Krestovka R.	181	51.8591	104.866	LC658411	H214	LC659140	LC659063	LC659218	This Study
MH189985	Russia, Novosibirsk Region, Ob R.	190*	55.071	82.7834	MH189985	H215				2
KT867312	Russia, Republic of Buryatia, L. Irkana	174	55.8486	111.203	KT867312	H216				3
MH189994	Russia, Yamalo-Nenets Autonomous Area, Krasnoselkup village, puddles in the floodplain of the Taz R.	189*	65.6922	82.4971	MH189994	H217				2
JN794509	Russia, Omsk Oblast, Omsk, waterbody near television factory	192	54.9167	73.3667	JN794509	H218				1
KT867311	Russia, Republic of Buryatia, L. Irkana	174	55.8486	111.203	KT867311	H219				3
MH189987	Russia, Novosibirsk Region, Ob R.	190*	55.071	82.7834	MH189987	H219				2
KT867321	Russia, Irkutsk Region, L. Baikal region, Irkut R.	182	52.2858	104.231	KT867321	H220				3
JN794511	Russia, Omsk Oblast, Omsk, Cheredovoye Lake	192	54.9167	73.3667	JN794511	H221				1
MH190006	Russia, Nenets Autonomous Area, Bolshezemelskaya tundra, Vashutkiny Lakes	293*	67.5043	58.3115	MH190006	H222				2
MH190020	Russia, Nenets Autonomous Area, Bolshezemelskaya tundra, Vashutkiny Lakes	293*	67.5043	58.3115	MH190020	H222				2
MH190021	Russia, Nenets Autonomous Area, Bolshezemelskaya tundra, Vashutkiny Lakes	293*	67.5043	58.3115	MH190021	H222				2
MH190029	Russia, Nenets Autonomous Area, Bolshezemelskaya tundra, Vashutkiny Lakes	293*	67.5043	58.3115	MH190029	H222				2
MH190011	Russia, Primorsky Krai, Pogranichny District, Studyonaya R.	147*	44.8546	131.531	MH190011	H223				2
MH190008	Russia, Primorsky Krai, Pogranichny District, Studyonaya R.	147*	44.8546	131.531	MH190008	H224				2
L1184	Russia, Primorsky Krai, Nadezhdinsky District, Prokhladnoye, small pond	152	43.3448	132.024	LC658525	H225	LC659103	LC659017	LC659171	This Study
KT867314	Russia, Republic of Buryatia, L. Baikal, near Khakusy warm stream	179	55.3583	109.819	KT867314	H226				3
KT867315	Russia, Republic of Buryatia, L. Baikal, near Khakusy warm stream	179	55.3583	109.819	KT867315	H226				3
KT867316	Russia, Republic of Buryatia, L. Baikal, near Khakusy warm stream	179	55.3583	109.819	KT867316	H226				3
KT867317	Russia, Republic of Buryatia, L. Baikal near Severobaikal'sk town	180	55.64	109.363	KT867317	H226				3
KT867318	Russia, Republic of Buryatia, L. Baikal near Severobaikal'sk town	180	55.64	109.363	KT867318	H226				3
KT867319	Russia, Republic of Buryatia, L. Baikal near Severobaikal'sk town	180	55.64	109.363	KT867319	H226				3
L1503	Russia, Irkutsk Oblast, Slyudyanka, small marsh	183	51.6725	103.708	LC658577	H227	-	LC659049	LC659203	This Study
L1514	Russia, Primorsky Krai, Russkiy Isl., wetland around Russkaya R. Mouth	153	43.0034	131.804	LC658578	H227				This Study
L451B	Mongolia, Khövsgöl Prov., Mörön	184	49.5843	100.154	LC658655	H228				This Study
KT867297	Russia, Republic of Buryatia, Khakusy geothermal spring	178	55.3594	109.827	KT867297	H229				3
KT867298	Russia, Republic of Buryatia, Khakusy geothermal spring	178	55.3594	109.827	KT867298	H229				3
KT867299	Russia, Republic of Buryatia, Khakusy geothermal spring	178	55.3594	109.827	KT867299	H229				3
KT867300	Russia, Republic of Buryatia, Khakusy geothermal spring	178	55.3594	109.827	KT867300	H229				3
KT867301	Russia, Republic of Buryatia, Khakusy geothermal spring	178	55.3594	109.827	KT867301	H229				3
KT867302	Russia, Republic of Buryatia, Khakusy geothermal spring	178	55.3594	109.827	KT867302	H229				3
KT867303	Russia, Republic of Buryatia, Khakusy geothermal spring	178	55.3594	109.827	KT867303	H229				3
KT867304	Russia, Republic of Buryatia, Khakusy geothermal spring	178	55.3594	109.827	KT867304	H229				3
KT867305	Russia, Republic of Buryatia, Khakusy geothermal spring	178	55.3594	109.827	KT867305	H229				3
KT867306	Russia, Republic of Buryatia, Khakusy geothermal spring	178	55.3594	109.827	KT867306	H229				3
LT623596	Russia, Novosibirsk Region, Novosibirsk, Reservoir near Kirza R.	191	54.2374	81.656	LT623596	H230				4
KT867307	Russia, Republic of Buryatia, Irkaninskiy geothermal spring	175	55.845	111.179	KT867307	H231				3
KT867308	Russia, Republic of Buryatia, Irkaninskiy geothermal spring	175	55.845	111.179	KT867308	H231				3
KT867309	Russia, Republic of Buryatia, Irkaninskiy geothermal spring	175	55.845	111.179	KT867309	H231				3
MH189991	Russia, Republic of Yakutia, Ust-Aldan District, Lena R. basin, L. Syrdaah	172*	62.5335	130.916	MH189991	H232				2
MH189993	Russia, Republic of Yakutia, Ust-Aldan District, Lena R. basin, L. Syrdaah	172*	62.5335	130.916	MH189993	H233				2
MH189992	Russia, Republic of Yakutia, Ust-Aldan District, Lena R. basin, L. Syrdaah	172*	62.5335	130.916	MH189992	H234				2
KM067618	Russia, Primorsky Krai, small pond near Razdolnaya R.	150	43.7797	131.961	KM067618	H235				3
MH190012	Russia, Primorsky Krai, Pogranichny District, Komissarovka R.	147*	44.8546	131.531	MH190012	H236				2
MH190009	Russia, Primorsky Krai, Pogranichny District, Komissarovka R.	147*	44.8546	131.531	MH190009	H236				2
MH190010	Russia, Primorsky Krai, Lower Razdolnaya R.	154*	44.036	131.394	MH190010	H237				2
L1163	Russia, Primorsky Krai, Nadezhdinsky District, marsh	151	43.6439	131.895	LC658524	H238	LC659102	LC659016	LC659170	This Study
L1517	Russia, Primorsky Krai, Vladivostok, Popova Isl., small pond	155	42.979	131.729	LC658609	H239				This Study
MH190043	Russia, Khabarovsky Krai, Vaninsky District, Tumnin R.	170*	49.3255	140.144	MH190043	H240				2
MH189908	Russia, Khabarovsky Krai, Vaninsky District, Tumnin R.	169*	49.5326	140.028	MH189908	H241				2
JN794513	Tajikistan, L. Karakul	283	39.0216	73.4887	JN794513	H242				1
KM067615	Russia, Sakhalin Island, Tym R.	166	50.9125	142.663	KM067615	H243				3
MH190039	Russia, Khabarovsky Krai, Nikolaevsky District, Licha R.	168*	53.0811	140.533	MH190039	H244				2
MH189923	Russia, Kamchatka, the lake near the bridge across Kamchatka R.	158*	56.3555	160.879	MH189923	H245				2
MH190036	Russia, Khabarovsky Krai, Nikolaevsky District, Kamora R.	167*	53.193	140.766	MH190036	H245				2
MH190034	Russia, Khabarovsky Krai, Verkhnebureinsky District, Sutyr R.	171*	50.2847	132.762	MH190034	H246				2
MH190035	Russia, Khabarovsky Krai, Verkhnebureinsky District, Sutyr R.	171*	50.2847	132.762	MH190035	H246				2
MH190013	Russia, Primorsky Krai, Khasansky District, Gladkaya R.	156*	42.6941	130.959	MH190013	H247				2
KM067602	Russia, Kamchatka, Khodutka geothermal lake	165	52.1075	157.657	KM067602	H248				3
KM067603	Russia, Kamchatka, Khodutka geothermal lake	165	52.1075	157.657	KM067603	H248				3
KM067604	Russia, Kamchatka, Khodutka geothermal lake	165	52.1075	157.657	KM067604	H248				3
KM067605	Russia, Kamchatka, Khodutka geothermal lake	165	52.1075	157.657	KM067605	H248				3
KM067606	Russia, Kamchatka, Khodutka geothermal lake	165	52.1075	157.657	KM067606	H248				5
KM111179	Russia, Kamchatka, Khodutka geothermal lake	165	52.1075	157.657	KM111179	H249				5
KM111180	Russia, Kamchatka, Khodutka geothermal lake	165	52.1075	157.657	KM111180	H249				5
L1062A	Russia, Kamchatka, Chazhma R., Chazhminskiye hot springs	157	55.0647	161.868	LC658500	H250				This Study
KM067607	Russia, Kamchatka, Malkinskiye hot springs	161	53.3219	157.537	KM067607	H251				3
KM067608	Russia, Kamchatka, Malkinskiye hot springs	161	53.3219	157.537	KM067608	H251				3
KM067609	Russia, Kamchatka, Malkinskiye hot springs	161	53.3219	157.537	KM067609	H251				3
KM067610	Russia, Kamchatka, Malkinskiye hot springs	161	53.3219	157.537	KM067610	H251				3
KM067611	Russia, Kamchatka, Malkinskiye hot springs	161	53.3219	157.537	KM067611	H251				5
KM067612	Russia, Kamchatka, Plotnikova R. (Bolshaya R. basin)	160	53.1039	157.754	KM067612	H252				5
KM067613	Russia, Kamchatka, Plotnikova R. (Bolshaya R. basin)	160	53.1039	157.754	KM067613	H252				5
MH189920	Russia, Kamchatka, Plotnikova R., above the confluence of the Nachikinsky springs	162*	53.0108	157.103	MH189920	H252				2
MH189921	Russia, Kamchatka, Plotnikova R., above the confluence of the Nachikinsky springs	162*	53.0108	157.103	MH189921	H252				2
MH189924	Russia, Kamchatka, Amchagacha R.	164*	52.6476	156.349	MH189924	H252				2
MH189922	Russia, Kamchatka, Nizhne-Paratunskiye thermal springs	159*	53.518	157.981	MH189922	H253				2
KM067596	Russia, Kamchatka, Verkhne-Paratunskiye geothermal springs	163	52.8239	158.163	KM067596	H253				3
KM067598	Russia, Kamchatka, Verkhne-Paratunskiye geothermal springs	163	52.8239	158.163	KM067598	H253				3
KM067599	Russia, Kamchatka, Verkhne-Paratunskiye geothermal springs	163	52.8239	158.163	KM067599	H253				3
KM067600	Russia, Kamchatka, Verkhne-Paratunskiye geothermal springs	163	52.8239	158.163	KM067600	H253				5
KM067601	Russia, Kamchatka, Verkhne-Paratunskiye geothermal springs	163	52.8239	158.163	KM067601	H253				5
KM067597	Russia, Kamchatka, Verkhne-Paratunskiye geothermal springs	163	52.8239	158.163	KM067597	H254				3
Subclade II
L144	Japan, Hokkaido Pref., Eniwa, water channel	32	42.9452	141.591	LC658380	H255				This Study
L1581	Japan, Hokkaido Pref., Kiyosato	9	43.8334	144.562	LC658638	H255	LC659135	LC659056	LC659210	This Study
L1592A	Japan, Hokkaido Pref., Abashiri, L. Yobitoura	8	43.9936	144.222	LC658644	H255	LC659136	LC659057	LC659211	This Study
L1592B	Japan, Hokkaido Pref., Abashiri, L. Yobitoura	8	43.9936	144.222	LC658645	H255				This Study
LC360964	Japan, Hokkaido Pref., Abashiri, Futamigaoka	7	44.0032	144.157	LC360964	H256				6
LC360971	Japan, Hokkaido Pref., Tokachi, Urahoro	19	42.7098	143.629	LC360971	H257				6
LC360978	Japan, Hokkaido Pref., Tokachi, Urahoro	15	42.9705	143.687	LC360978	H258				6
LC360972	Japan, Hokkaido Pref., Tokachi, Urahoro	19	42.7098	143.629	LC360972	H259				6
LC360980	Japan, Hokkaido Pref., Kato, Shikaoi	25	43.2091	143.023	LC360980	H260				6
LC360977	Japan, Hokkaido Pref., Tokachi, Urahoro	17	42.7457	143.623	LC360977	H261				6
L1597B	Japan, Hokkaido Pref., Naganuma	33	42.9223	141.69	LC658650	H262				This Study
LC360965	Japan, Hokkaido Pref., Abashiri, Futamigaoka	7	44.0032	144.157	LC360965	H263				6
LC360976	Japan, Hokkaido Pref., Tokachi, Urahoro	17	42.7457	143.623	LC360976	H264				6
LC360973	Japan, Hokkaido Pref., Tokachi, Urahoro	19	42.7098	143.629	LC360973	H265				6
L1586	Japan, Hokkaido Pref., Betsukai	13	43.3667	145.043	LC658640	H266				This Study
LC360963_A	Japan, Hokkaido Pref., Isoya, Rankoshi	36	42.8104	140.527	LC360963	H267				6
LC360963_B	Japan, Hokkaido Pref., Monbetsu, Kamimobetsu	3	44.1746	143.338	LC360963	H267				6
LC360963_C	Japan, Hokkaido Pref., Monbetsu, Yubetsu	5	44.1171	143.564	LC360963	H267				6
LC360963_D	Japan, Hokkaido Pref., Saroma, Wakasato	6	44.0716	143.756	LC360963	H267				6
LC360963_E	Japan, Hokkaido Pref., Shintotsukawa, Shisun	30	43.606	141.819	LC360963	H267				6
LC360963_F	Japan, Hokkaido Pref., Ashibetsu	29	43.3839	142.176	LC360963	H267				6
LC360963_G	Japan, Hokkaido Pref., Kushiro, Senshin	14	43.181	144.052	LC360963	H267				6
LC360963_H	Japan, Hokkaido Pref., Abira, Hayakitamizuho	26	42.8405	141.892	LC360963	H267				6
LC360963_I	Japan, Hokkaido Pref., Kato, Kamishihoro	12	43.3597	143.251	LC360963	H267				6
LC360963_J	Japan, Hokkaido Pref., Kato, Kamishihoro	11	43.3589	143.251	LC360963	H267				6
LC360963_K	Japan, Hokkaido Pref., Memuro, Memurokita	23	42.9263	143.028	LC360963	H267				6
LC360963_L	Japan, Hokkaido Pref., Urahoro, Rushin	16	42.9663	143.688	LC360963	H267				6
LC360963_M	Japan, Hokkaido Pref., Kato, Kamishihoro	21	43.247	143.277	LC360963	H267				6
LC360963_N	Japan, Hokkaido Pref., Kato, Kamishihoro	20	43.2419	143.278	LC360963	H267				6
LC360963_O	Japan, Hokkaido Pref., Tokachi, Urahoro	17	42.7457	143.623	LC360963	H267				6
LC360963_P	Japan, Hokkaido Pref., Toyokoro	18	42.6888	143.654	LC360963	H267				6
LC360963_Q	Japan, Hokkaido Pref., Tokachi, Urahoro	15	42.9705	143.687	LC360963	H267				6
LC360963_R	Japan, Hokkaido Pref., Memuro, Chubisei	24	42.861	142.998	LC360963	H267				6
L1582	Japan, Hokkaido Pref., Kiyosato	9	43.8334	144.562	LC658639	H268				This Study
LC360979	Japan, Hokkaido Pref., Hiroo, Taiki	22	42.4488	143.292	LC360979	H269				6
L145	Japan, Hokkaido Pref., Eniwa, water channel	32	42.9452	141.591	LC658381	H270				This Study
L159	Japan, Hokkaido Pref., Chitose, Chitose R.	28	42.8266	141.658	LC658382	H270				This Study
L161	Japan, Hokkaido Pref., Nanporo, water channel	31	43.0017	141.592	LC658383	H271				This Study
L1587	Japan, Hokkaido Pref., Abira	27	42.8222	141.864	LC658641	H271				This Study
L1597A	Japan, Hokkaido Pref., Naganuma	33	42.9223	141.69	LC658649	H271	LC659137	LC659059	LC659214	This Study
LC360969	Japan, Hokkaido Pref., Yubari, Naganuma	34	42.9339	141.672	LC360969	H272				6
LC360968_A	Japan, Hokkaido Pref., Yubari, Naganuma	34	42.9339	141.672	LC360968	H273				6
LC360969_B	Japan, Hokkaido Pref., Abira, Hayakitamizuho	26	42.8405	141.892	LC360968	H273				6
KM067614	Russia, Kunashir Island, Aliger Lake	10	44.0472	145.744	KM067614	H274				5
LKC7609	Japan, Hokkaido Pref., Rebun, Funadomari, Rebun Isl., river	1	45.4389	141.034	LC658449	H275				This Study
LKC7610	Japan, Hokkaido Pref., Rebun, Funadomari, Rebun Isl., river	1	45.4389	141.034	LC658450	H276				This Study
L1564	Japan, Hokkaido Pref. Rebun Isl., L. Kushu	0	45.4281	141.037	LC658607	H277	LC659134	LC659055	LC659209	This Study
MH189910	Russia, Khabarovsky Krai, Tyrma R.	173*	49.8605	132.206	MH189910	H278				2
LC360959_A	Japan, Hokkaido Pref., Isoya, Rankoshi	36	42.8104	140.527	LC360959	H279				6
LC360959_B	Japan, Hokkaido Pref., Niseko, Katsuradai	37	42.7723	140.599	LC360959	H279				6
LC360959_C	Japan, Hokkaido Pref., Futami, Yakumo	39	42.2572	140.246	LC360959	H279				6
LC360959_D	Japan, Hokkaido Pref., Imakane	38	42.4243	140.006	LC360959	H279				6
LC360959_E	Japan, Hokkaido Pref., Isoya, Rankoshi	35	42.8158	140.535	LC360959	H279				6
LC360960	Japan, Hokkaido Pref., Kamiiso, Kikonai	40	41.676	140.408	LC360960	H280				6
LC360962	Japan, Hokkaido Pref., Imakane	38	42.4243	140.006	LC360962	H281				6
LC360966	Japan, Hokkaido Pref., Nayoro, Chiebun	2	44.455	142.39	LC360966	H282				6
LC360967	Japan, Hokkaido Pref., Nayoro, Chiebun	2	44.455	142.39	LC360967	H283				6
KM067616	Russia, Primorsky Krai, Ussuri R. (Amur R. basin)	149	44.0811	133.845	KM067616	H284				5
KM067617	Russia, Primorsky Krai, Ussuri R. (Amur R. basin)	149	44.0811	133.845	KM067617	H285				5
Subclade III
JN794428	China, Qinghai, small river west of Budongquan	248	35.4337	93.6012	JN794428	H286				1
JN794432	China, Tibet, pond east of Chushar	258	29.0621	87.7168	JN794432	H287				1
JN794433	China, Tibet, pond east of Chushar	258	29.0621	87.7168	JN794433	H288				1
JN794427	China, Qinghai, small river west of Budongquan	248	35.4337	93.6012	JN794427	H289				1
KT326304	China, Qinghai Prov., Hainan	238	35.405	99.4299	KT326304	H290				7
KT326305	China, Qinghai Prov., Hainan	238	35.405	99.4299	KT326305	H291				7
KT326306	China, Qinghai Prov., Hainan	238	35.405	99.4299	KT326306	H291				7
KT326307	China, Qinghai Prov., Hainan	238	35.405	99.4299	KT326307	H291				7
KT326309	China, Qinghai Prov., Hainan	238	35.405	99.4299	KT326309	H291				7
KT326308	China, Qinghai Prov., Hainan	238	35.405	99.4299	KT326308	H292				7
KX585098	China, L. Donggi Cona	239	35.2489	98.511	KX585098	H293				8
KX585093	China, L. Donggi Cona	239	35.2489	98.511	KX585093	H294				8
KX585095	China, L. Donggi Cona	239	35.2489	98.511	KX585095	H294				8
KX585099	China, L. Donggi Cona	239	35.2489	98.511	KX585099	H294				8
KX585149	China, L. Donggi Cona	240	35.3537	98.5203	KX585149	H294				8
KX585150	China, L. Donggi Cona	240	35.3537	98.5203	KX585150	H294				8
KX585151	China, L. Donggi Cona	240	35.3537	98.5203	KX585151	H294				8
KX585152	China, L. Donggi Cona	240	35.3537	98.5203	KX585152	H294				8
KX585153	China, L. Donggi Cona	240	35.3537	98.5203	KX585153	H294				8
KX585154	China, L. Donggi Cona	240	35.3537	98.5203	KX585154	H294				8
KX585155	China, L. Donggi Cona	240	35.3537	98.5203	KX585155	H294				8
KX585156	China, L. Donggi Cona	240	35.3537	98.5203	KX585156	H294				8
KX585162	China, L. Donggi Cona	242	35.3711	98.4965	KX585162	H294				8
KX585165	China, L. Donggi Cona	244	35.3811	98.4744	KX585165	H294				8
KX585166	China, L. Donggi Cona	244	35.3811	98.4744	KX585166	H294				8
KX585167	China, L. Donggi Cona	244	35.3811	98.4744	KX585167	H294				8
KX585168	China, L. Donggi Cona	244	35.3811	98.4744	KX585168	H294				8
KX585169	China, L. Donggi Cona	244	35.3811	98.4744	KX585169	H294				8
KX585171	China, L. Donggi Cona	244	35.3811	98.4744	KX585171	H294				8
KX585172	China, L. Donggi Cona	244	35.3811	98.4744	KX585172	H294				8
KX585176	China, L. Donggi Cona	243	35.3828	98.4556	KX585176	H294				8
KX585177	China, L. Donggi Cona drainage system	241	35.373	98.493	KX585177	H294				8
KX585178	China, L. Donggi Cona drainage system	241	35.373	98.493	KX585178	H294				8
KX585179	China, L. Donggi Cona drainage system	241	35.373	98.493	KX585179	H294				8
KX585180	China, L. Donggi Cona drainage system	241	35.373	98.493	KX585180	H294				8
KX585181	China, L. Donggi Cona drainage system	241	35.373	98.493	KX585181	H294				8
KX585182	China, L. Donggi Cona drainage system	241	35.373	98.493	KX585182	H294				8
KX585170	China, L. Donggi Cona	244	35.3811	98.4744	KX585170	H295				8
KX585100	China, L. Donggi Cona	239	35.2489	98.511	KX585100	H296				8
KX585159	China, L. Donggi Cona	242	35.3711	98.4965	KX585159	H297				8
JN794423	China, Qinghai Prov., Haixi	246	36.5984	95.003	JN794423	H298				1
JN794424	China, Qinghai Prov., Haixi	245	36.5984	95.003	JN794424	H299				1
MH189863	China, Tibet, Golmud vicinity, flowing pond in place of L. Xiao Dao Cun	247*	36.4238	94.9018	MH189863	H300				2
MH189864	China, Tibet, Golmud vicinity, flowing pond in place of L. Xiao Dao Cun	247*	36.4238	94.9018	MH189864	H300				2
JN794472	China, Tibet, Xigaze	256	29.2721	88.8942	JN794472	H301				1
JN794471	China, Tibet, Xigaze	256	29.2721	88.8942	JN794471	H302				1
HG932220	Kyrgyzstan, Chui R.	283	42.5253	75.8206	HG932220	H303				GenBank/2
HG932221	Kyrgyzstan, Chui R.	283	42.5253	75.8206	HG932221	H303				GenBank/2
Subclade IV
EU818819	Albania, Zagradec, L. Mikri Prespa	345	40.6804	20.9945	EU818819	H304				9
EU818811	Greece, Psarades, L. Megali Prespa	343	40.8312	21.0244	EU818811	H305				9
JN794508	Russia, Krasnodarsky Krai, channel near Golubitskaya	298	45.299	37.2984	JN794508	H306				1
KP242322	France, L'Agly / Claira	333	42.7514	2.95278	KP242322	H307				10
KP242325	France, L'Agly / Claira	333	42.7514	2.95278	KP242325	H307				10
KP242861	France, Villeneuve-de-la-Raho	331	42.6406	2.90417	KP242861	H308				10
KP242862	France, Villeneuve-de-la-Raho	331	42.6406	2.90417	KP242862	H308				10
KP242864	France, Villeneuve-de-la-Raho	331	42.6406	2.90417	KP242864	H308				10
KP242871	France, Villeneuve-de-la-Raho	331	42.6406	2.90417	KP242871	H308				10
KP242872	France, Villeneuve-de-la-Raho	331	42.6406	2.90417	KP242872	H308				10
KP242873	France, Villeneuve-de-la-Raho	331	42.6406	2.90417	KP242873	H308				10
KP242877	France, Villeneuve-de-la-Raho	331	42.6406	2.90417	KP242877	H308				10
KP242878	France, Villeneuve-de-la-Raho	331	42.6406	2.90417	KP242878	H308				10
KP242879	France, Villeneuve-de-la-Raho	331	42.6406	2.90417	KP242879	H308				10
KP242321	France, L'Agly / Claira	333	42.7514	2.95278	KP242321	H309				10
KP242323	France, L'Agly / Claira	333	42.7514	2.95278	KP242323	H309				10
KP242863	France, Villeneuve-de-la-Raho	331	42.6406	2.90417	KP242863	H310				10
KP242875	France, Villeneuve-de-la-Raho	331	42.6406	2.90417	KP242875	H310				10
KP242880	France, Villeneuve-de-la-Raho	331	42.6406	2.90417	KP242880	H311				10
KP242324	France, L'Agly / Claira	333	42.7514	2.95278	KP242324	H312				10
KP242326	France, L'Agly / Claira	333	42.7514	2.95278	KP242326	H312				10
KP242874	France, Villeneuve-de-la-Raho	331	42.6406	2.90417	KP242874	H313				10
KP242876	France, Villeneuve-de-la-Raho	331	42.6406	2.90417	KP242876	H313				10
KP242881	France, Villeneuve-de-la-Raho	331	42.6406	2.90417	KP242881	H313				10
KP242870	France, Villeneuve-de-la-Raho	331	42.6406	2.90417	KP242870	H314				10
KP242339	France, Bergerac / Tresses	325	44.8467	0.48861	KP242339	H315				10
KP242344	France, Bergerac / Tresses	325	44.8467	0.48861	KP242344	H316				10
KP242340	France, Bergerac / Tresses	325	44.8467	0.48861	KP242340	H317				10
KP242345	France, Bergerac / Tresses	325	44.8467	0.48861	KP242345	H317				10
KP242347	France, Bergerac / Tresses	325	44.8467	0.48861	KP242347	H317				10
KP242352	France, Bergerac / Tresses	325	44.8467	0.48861	KP242352	H317				10
KP242354	France, Bergerac / Tresses	325	44.8467	0.48861	KP242354	H317				10
KP242341	France, Bergerac / Tresses	325	44.8467	0.48861	KP242341	H318				10
KP242343	France, Bergerac / Tresses	325	44.8467	0.48861	KP242343	H318				10
KP242351	France, Bergerac / Tresses	325	44.8467	0.48861	KP242351	H318				10
KP242353	France, Bergerac / Tresses	325	44.8467	0.48861	KP242353	H318				10
KT337565	Great Britain, Tundry Pond, Hampshire	321	51.2667	-0.890708	KT337565	H319				11
KT337568	Great Britain, Tundry Pond, Hampshire	321	51.2667	-0.890708	KT337568	H319				11
EU818826	Croatia, Skradin, Krka National Park	340	43.8308	16.0365	EU818826	H320				9
EU818827	Montenegro, Vranjina, National Park Skadarskoje jezero	341	42.2709	19.1245	EU818827	H321				9
HG932218	Italy, Sicily, National Park Bosco della Ficuzza	339*	37.8907	13.3769	HG932218	H322				GenBank/2
HG932219	Italy, Sicily, National Park Bosco della Ficuzza	339*	37.8907	13.3769	HG932219	H322				GenBank/2
KP242597	France, Grenade	328	43.7508	1.31056	KP242597	H323				10
KP242598	France, Grenade	328	43.7508	1.31056	KP242598	H324				10
KP242599	France, Grenade	328	43.7508	1.31056	KP242599	H324				10
KP242600	France, Grenade	328	43.7508	1.31056	KP242600	H324				10
KP242601	France, Grenade	328	43.7508	1.31056	KP242601	H324				10
KP242602	France, Grenade	328	43.7508	1.31056	KP242602	H324				10
KP242604	France, Grenade	328	43.7508	1.31056	KP242604	H324				10
KP242603	France, Grenade	328	43.7508	1.31056	KP242603	H325				10
KP242605	France, Grenade	328	43.7508	1.31056	KP242605	H326				10
DQ980071	Germany, Steinrodsee	319	49.992	8.6	DQ980071	H327				12
DQ980072	Germany, Steinrodsee	319	49.992	8.6	DQ980072	H327				12
DQ980104	France, Herbasse	324	45.117	4.974	DQ980104	H328				12
DQ980095	France, Rennes	322	48.106	-1.705	DQ980095	H329				12
KP242865	France, Villeneuve-de-la-Raho	331	42.6406	2.90417	KP242865	H330				10
KP242866	France, Villeneuve-de-la-Raho	331	42.6406	2.90417	KP242866	H330				10
KP242867	France, Villeneuve-de-la-Raho	331	42.6406	2.90417	KP242867	H330				10
KP242868	France, Villeneuve-de-la-Raho	331	42.6406	2.90417	KP242868	H330				10
KP242869	France, Villeneuve-de-la-Raho	331	42.6406	2.90417	KP242869	H330				10
DQ980093	Germany, Tressower See	316	53.851	11.323	DQ980093	H331				12
JN794351	Armenia, Hrazdan, inflow of reservoir	301	40.4996	44.7392	JN794351	H332				1
JN794352	Armenia, Hrazdan, inflow of reservoir	301	40.4996	44.7392	JN794352	H332				1
MH189904	Russia, Republic of Crimea, Alma R.	299*	45.4549	33.2586	MH189904	H333				2
MH189996	Russia, Moscow Region, Serpukhovsky District, the village of Turovo, Oka R.	295*	54.8427	37.8505	MH189996	H334				2
FR797879	Germany, Bavaria, Weichering, pond in riverside forest	338	48.7261	11.3232	FR797879	H335				GenBank/2
KP242342	France, Bergerac / Tresses	325	44.8467	0.48861	KP242342	H336				10
KP242882	Spain, Zuera / La Estación	330	41.8739	0.77583	KP242882	H337				10
KP242883	Spain, Zuera / La Estación	330	41.8739	0.77583	KP242883	H337				10
KP242886	Spain, Zuera / La Estación	330	41.8739	0.77583	KP242886	H337				10
KP242885	Spain, Zuera / La Estación	330	41.8739	0.77583	KP242885	H338				10
KP242765	Spain, Ribaforada	329	42.0044	-1.50111	KP242765	H339				10
KP242766	Spain, Ribaforada	329	42.0044	-1.50111	KP242766	H339				10
KP242767	Spain, Ribaforada	329	42.0044	-1.50111	KP242767	H339				10
DQ980163	Germany, Bodensee	334	47.709	9.051	DQ980163	H340				12
HG932217	Switzerland, L. Constance near Güttingen	336*	47.6119	9.2967	HG932217	H341				GenBank/2
KP242770	Spain, Zubieta	327	43.2742	-2.03306	KP242770	H342				10
KP242771	Spain, Sant Llorenc de Montagai / Xalets de la Solana	331	41.86	0.83306	KP242771	H343				10
KP242772	Spain, Sant Llorenc de Montagai / Xalets de la Solana	331	41.86	0.83306	KP242772	H344				10
KP242773	Spain, Sant Llorenc de Montagai / Xalets de la Solana	331	41.86	0.83306	KP242773	H344				10
KP242774	Spain, Sant Llorenc de Montagai / Xalets de la Solana	331	41.86	0.83306	KP242774	H344				10
DQ980101	France, Glomel	323	48.225	-3.404	DQ980101	H345				12
DQ980103	France, Herbasse	324	45.117	4.974	DQ980103	H345				12
DQ980167	Germany, Bodensee	334	47.709	9.051	DQ980167	H345				12
DQ980168	Germany, Bodensee	334	47.709	9.051	DQ980168	H345				12
DQ980169	Germany, Bodensee	334	47.709	9.051	DQ980169	H345				12
DQ980166	Germany, Bodensee	334	47.709	9.051	DQ980166	H346				12
DQ980141	Poland, Kierzkow	313	52.996	14.811	DQ980141	H347				12
MH189895	Russia, Leningradsky Region, Slantsevsky District	311*	59.0227	28.3677	MH189895	H348				2
KT337564	Great Britain, Tundry Pond, Hampshire	321	51.2667	-0.890708	KT337564	H349				11
KT337566	Great Britain, Tundry Pond, Hampshire	321	51.2667	-0.890708	KT337566	H349				11
KT337567	Great Britain, Tundry Pond, Hampshire	321	51.2667	-0.890708	KT337567	H349				11
KT337569	Great Britain, Tundry Pond, Hampshire	321	51.2667	-0.890708	KT337569	H350				11
KT337571	Great Britain, Tundry Pond, Hampshire	321	51.2667	-0.890708	KT337571	H351				11
KT337570	Great Britain, Tundry Pond, Hampshire	321	51.2667	-0.890708	KT337570	H352				11
FR797877	Germany, Mecklenburg-Vorpommern, Plauer See near Zislow	315	53.4314	12.3092	FR797877	H353				GenBank/2
KP242350	France, Bergerac / Tresses	325	44.8467	0.48861	KP242350	H354				10
EU818800	Germany, Thuringia, Saalfeld-Rudolstadt district, Birkigt, tempory pool N of village	317	50.6728	11.4856	EU818800	H355				9
KP242346	France, Bergerac / Tresses	325	44.8467	0.48861	KP242346	H356				10
KP242348	France, Bergerac / Tresses	325	44.8467	0.48861	KP242348	H357				10
DQ980063	Germany, Maarfelder Maar	320	50.101	6.758	DQ980063	H358				12
DQ980064	Germany, Maarfelder Maar	320	50.101	6.758	DQ980064	H358				12
DQ980065	Germany, Maarfelder Maar	320	50.101	6.758	DQ980065	H358				12
DQ980066	Germany, Maarfelder Maar	320	50.101	6.758	DQ980066	H358				12
DQ980067	Germany, Maarfelder Maar	320	50.101	6.758	DQ980067	H358				12
DQ980165	Germany, Bodensee	334	47.709	9.051	DQ980165	H358				12
KP242349	France, Bergerac / Tresses	325	44.8467	0.48861	KP242349	H359				10
KP242684	France, Layrac	326	44.1358	0.66611	KP242684	H359				10
KP242690	France, Layrac	326	44.1358	0.66611	KP242690	H360				10
KP242691	France, Layrac	326	44.1358	0.66611	KP242691	H360				10
KP242692	France, Layrac	326	44.1358	0.66611	KP242692	H361				10
KP242693	France, Layrac	326	44.1358	0.66611	KP242693	H362				10
DQ980164	Germany, Bodensee	334	47.709	9.051	DQ980164	H363				12
DQ980068	Germany, Oberurff	318	51.036	9.161	DQ980068	H364				12
DQ980069	Germany, Oberurff	318	51.036	9.161	DQ980069	H364				12
DQ980070	Germany, Oberurff	318	51.036	9.161	DQ980070	H364				12
EU818807	Macedonia, Asamati, L. Prespa	344	40.9892	21.0443	EU818807	H365				9
EU818808	Macedonia, Asamati, L. Prespa	344	40.9892	21.0443	EU818808	H366				9
FR797876	Germany, Mecklenburg-Vorpommern, Plauer See near Zislow	315	53.4314	12.3092	FR797876	H367				GenBank/2
FR797878	Germany, Mecklenburg-Western Pomerania, Plauer See	314*	53.4933	12.3184	FR797878	H368				GenBank/2
LT623597	Switzerland, L. Constance near Güettingen	337*	47.6135	9.29313	LT623597	H369				5
DQ980140	Poland, L. Drawsko	312	53.567	16.22	DQ980140	H370				12
DQ980122	Romania, Bihar	342	46.747	22.21	DQ980122	H371				12
KX832456	Switzerland, collected from L. Zurich	335*	47.2077	8.7439	KX832456	H372				GenBank
MH189868	Russia, Krasnodar region, Yaseni R.	296*	46.4999	38.8342	MH189868	H373				2
KU950448	Russia, Severnaya Dvina delta, Lapominka village	294*	64.7855	40.4761	KU950448	H373				2
MH189894	Russia, Arkhangelsk Region, Primorskiy district	310*	60.0101	30.1698	MH189894	H373				2
JN794353	Armenia, Gegharkunik Prov., Tzakkar, river	300	40.1808	45.2299	JN794353	H374				1
JN794354	Armenia, Gegharkunik Prov., Tzakkar, river	300	40.1808	45.2299	JN794354	H374				1
Radix brevicauda
JN794465	China, Tibet, Pangong Tso	268	33.4415	79.7834	JN794465	H375				1
JN794464	China, Tibet, pond near Pangong Tso	269	33.4184	79.6404	JN794464	H376				1
JN794453	China, Tibet, small stream east of Lake Manasarovar	265	30.7056	81.9017	JN794453	H377				1
JN794461	China, Tibet, small lake south of Senge Tsangpo	272	31.8876	80.1651	JN794461	H378				1
JN794455	China, Tibet, small stream east of Lake Manasarovar	265	30.7056	81.9017	JN794455	H379				1
JN794468	China, Tibet, Pangong Tso	267	33.5538	79.9298	JN794468	H380				1
JN794467	China, Tibet, Pangong Tso	268	33.4415	79.7834	JN794467	H381				1
JN794469	China, Tibet, small stream in Domar	266	33.7133	80.3766	JN794469	H382				1
JN794460	China, Tibet, small stream east of Gung-gyu Tso	264	30.5199	82.6048	JN794460	H383				1
JN794466	China, Tibet, Pangong Tso	268	33.4415	79.7834	JN794466	H384				1
JN794454	China, Tibet, small stream east of Lake Manasarovar	265	30.7056	81.9017	JN794454	H385				1
JN794430	China, Tibet, small lake between Lhasa and Shigatse	251	29.3251	89.4062	JN794430	H386				1
JN794431	China, Tibet, small lake between Lhasa and Shigatse	251	29.3251	89.4062	JN794431	H386				1
JN794449	China, Tibet, wetlands west of Drongpa Tradun	278	29.8707	83.7376	JN794449	H387				1
JN794450	China, Tibet, wetlands west of Drongpa Tradun	278	29.8707	83.7376	JN794450	H388				1
JN794452	China, Tibet, small stream west of Baryang	263	30.267	82.9539	JN794452	H389				1
JN794451	China, Tibet, small stream west of Baryang	263	30.267	82.9539	JN794451	H390				1
JN794462	China, Tibet, Indus River near Senge Tsangpo	271	32.5093	80.1434	JN794462	H391				1
JN794463	China, Tibet, stream north of Senge Tsangpo	270	33.0348	79.8139	JN794463	H392				1
JN794459	China, Tibet, small stream east of Gung-gyu Tso	264	30.5199	82.6048	JN794459	H393				1
JN794456	China, Tibet, L. Manasarovar	273	30.7636	81.3737	JN794456	H394				1
JN794457	China, Tibet, L. Manasarovar	273	30.7636	81.3737	JN794457	H395				1
JN794458	China, Tibet, L. Manasarovar	273	30.7636	81.3737	JN794458	H396				1
JN794435	China, Tibet, Lang Tso	282	29.2126	87.4207	JN794435	H397	-	-	-	1
JN794434	China, Tibet, Lang Tso	282	29.2126	87.4207	JN794434	H398				1
JN794470	China, Tibet, Yadang Tso	261	29.6327	85.7402	JN794470	H399				1
JN794438	China, Tibet, pond near Sangsang	281	29.418	86.7239	JN794438	H400				1
JN794439	China, Tibet, pond near Sangsang	281	29.418	86.7239	JN794439	H401				1
JN794378	China, Tibet, Kyaring Tso	260	31.1752	88.1745	JN794378	H402				1
JN794374	China, Tibet, Kyaring Tso	260	31.1752	88.1745	JN794374	H403				1
JN794381	China, Tibet, Tso Nak	249	32.0279	91.5313	JN794381	H404				1
JN794368	China, Tibet, Yamdrok Yumtso	255	29.0349	90.4212	JN794368	H405				1
JN794356	China, Tibet, Yamdrok Yumtso	253	29.0979	90.3798	JN794356	H406				1
JN794369	China, Tibet, Kyaring Tso	259	30.9559	88.4925	JN794369	H406				1
JN794377	China, Tibet, Kyaring Tso	260	31.1752	88.1745	JN794377	H406				1
JN794379	China, Tibet, Tso Nak	249	32.0279	91.5313	JN794379	H406				1
JN794380	China, Tibet, Tso Nak	249	32.0279	91.5313	JN794380	H406				1
JN794382	China, Tibet, small lake north of Nam Tso Chukmo	250	30.9992	90.9474	JN794382	H406				1
JN794383	China, Tibet, small lake north of Nam Tso Chukmo	250	30.9992	90.9474	JN794383	H406				1
JN794475	China, Tibet, Kyering Tso	262	30.7661	85.0123	JN794475	H407				1
JN794476	China, Tibet, Kyering Tso	262	30.7661	85.0123	JN794476	H407				1
JN794477	China, Tibet, Kyering Tso	262	30.7661	85.0123	JN794477	H407				1
JN794478	China, Tibet, Kyering Tso	262	30.7661	85.0123	JN794478	H407				1
JN794366	China, Tibet, Yamdrok Yumtso	255	29.0349	90.4212	JN794366	H408				1
JN794365	China, Tibet, Yamdrok Yumtso	255	29.0349	90.4212	JN794365	H409				1
JN794372	China, Tibet, Kyaring Tso	259	30.9559	88.4925	JN794372	H410				1
JN794371	China, Tibet, Kyaring Tso	259	30.9559	88.4925	JN794371	H410				1
JN794373	China, Tibet, Kyaring Tso	259	30.9559	88.4925	JN794373	H411				1
JN794363	China, Tibet, Yamdrok Yumtso	254	29.0985	90.3754	JN794363	H412				1
JN794375	China, Tibet, Kyaring Tso	260	31.1752	88.1745	JN794375	H413				1
JN794376	China, Tibet, Kyaring Tso	260	31.1752	88.1745	JN794376	H414				1
JN794358	China, Tibet, Yamdrok Yumtso	253	29.0979	90.3798	JN794358	H415				1
JN794359	China, Tibet, Yamdrok Yumtso	254	29.0985	90.3754	JN794359	H415				1
JN794370	China, Tibet, Kyaring Tso	259	30.9559	88.4925	JN794370	H416				1
JN794364	China, Tibet, Yamdrok Yumtso	255	29.0349	90.4212	JN794364	H417				1
JN794360	China, Tibet, Yamdrok Yumtso	254	29.0985	90.3754	JN794360	H418				1
JN794367	China, Tibet, Yamdrok Yumtso	255	29.0349	90.4212	JN794367	H419				1
JN794357	China, Tibet, Yamdrok Yumtso	253	29.0979	90.3798	JN794357	H420				1
JN794361	China, Tibet, Yamdrok Yumtso	254	29.0985	90.3754	JN794361	H420				1
JN794355	China, Tibet, Yamdrok Yumtso	253	29.0979	90.3798	JN794355	H421				1
JN794362	China, Tibet, Yamdrok Yumtso	254	29.0985	90.3754	JN794362	H421				1
Radix euphratica
KM206693	Iraq, Muthanna, Al-Rumaitha	307*	31.5267	45.197	KM206693	H159				GenBank
KM206694	Iraq, Al-Qadisyah, Al-Sanniya	308*	32.0604	44.7756	KM206694	H159				GenBank
KM206688	Iraq, Basra, Garmat Ali	302*	30.5892	47.7621	KM206688	H160				GenBank
KM206692	Iraq, Muthanna, Al-Rumaitha	307*	31.5267	45.197	KM206692	H161				GenBank
KM206675	Iraq, Basra, Garmat Ali	302*	30.5892	47.7621	KM206675	H162				GenBank
KM206676	Iraq, Basra, Garmat Ali	302*	30.5892	47.7621	KM206676	H163				GenBank
KM206689	Iraq, Wasit, Al-Hussainiya	303*	32.5508	45.4876	KM206689	H164				GenBank
MH189976	Tajikistan, drainage ditch, near the village of Kurbonschahid	287*	38.5789	68.77	MH189976	H165	-	MH168048	-	2
MH189977	Tajikistan, drainage ditch, near the village of Kurbonschahid	287*	38.5789	68.77	MH189977	H166				2
MH189978	Tajikistan, drainage ditch, near the village of Kurbonschahid	287*	38.5789	68.77	MH189978	H166				2
KM206678	Iraq, Basra, Khoura	305*	30.4657	47.9474	KM206678	H167				GenBank
KM206681	Iraq, Missan, Al-Kahlaa	306*	31.6233	47.5296	KM206681	H168				GenBank
KM206687	Iraq, Basra, Garmat Ali	302*	30.5892	47.7621	KM206687	H169				GenBank
KM206682	Iraq, Missan, Al-Kahlaa	306*	31.6233	47.5296	KM206682	H170				GenBank
KM206684	Iraq, Karbala, Ukhaidher	309*	32.5989	43.9986	KM206684	H170				GenBank
KM206686	Iraq, Babil, Al-Wardia	304*	32.793	44.3456	KM206686	H171				GenBank
KM206691	Iraq, Wasit, Al-Hussainiya	303*	32.5508	45.4876	KM206691	H172				GenBank
KM206677	Iraq, Basra, Khoura	305*	30.4657	47.9474	KM206677	H173				GenBank
KM206679	Iraq, Basra, Khoura	305*	30.4657	47.9474	KM206679	H174				GenBank
KM206683	Iraq, Missan, Al-Kahlaa	306*	31.6233	47.5296	KM206683	H175				GenBank
KM206690	Iraq, Wasit, Al-Hussainiya	303*	32.5508	45.4876	KM206690	H176				GenBank
KM206685	Iraq, Kerbala, Ukhaidher	309*	32.5989	43.9986	KM206685	H177				GenBank
KM206680	Iraq, Missan, Al-Kahlaa	306*	31.6233	47.5296	KM206680	H178				GenBank
MH189866	Russia, Krasnodar Region, Yasenskaya village	297*	46.3525	38.2703	MH189866	H179				2
MH189867	Russia, Krasnodar Region, Yaseni R.	296*	46.4999	38.8342	MH189867	H179				2
MH189970	Tajikistan, Dedovskoe Lake, Natural Reserve "Tigrovaya Balka"	289*	37.2274	68.379	MH189970	H180				2
MH189971	Tajikistan, Dedovskoe Lake, Natural Reserve "Tigrovaya Balka"	289*	37.2274	68.379	MH189971	H180				2
MH189972	Tajikistan, Dedovskoe Lake, Natural Reserve "Tigrovaya Balka"	289*	37.2274	68.379	MH189972	H180				2
MH189943	Tajikistan, Bazovskoe Lake, Natural Reserve "Tigrovaya Balka"	288*	37.257	68.4668	MH189943	H181				2
MH189944	Tajikistan, Bazovskoe Lake, Natural Reserve "Tigrovaya Balka"	288*	37.257	68.4668	MH189944	H181				2
MH189945	Tajikistan, Bazovskoe Lake, Natural Reserve "Tigrovaya Balka"	288*	37.257	68.4668	MH189945	H181				2
MH189946	Tajikistan, Dushanbe city	286*	38.6219	68.7766	MH189946	H181				2
MH189947	Tajikistan, Dushanbe city	286*	38.6219	68.7766	MH189947	H181				2
MH189948	Tajikistan, Dushanbe city	286*	38.6219	68.7766	MH189948	H181				2
Radix makhrovi
KX585192	China, Lake Donggi Cona drainage system	239	35.1944	98.6136	KX585192	H422				8
KX585193	China, Lake Donggi Cona drainage system	239	35.1944	98.6136	KX585193	H422				8
KX585196	China, Lake Donggi Cona drainage system	239	35.1944	98.6136	KX585196	H422				8
MH189861	China, Tibet, roadside ditch, west of the mouth of the Lhasa River, Brahmaputra River basin	252	29.3567	90.7153	MH189861	H423	-	MH168032	-	2
MH189862	China, Tibet, roadside ditch, west of the mouth of the Lhasa River, Brahmaputra River basin	252	29.3567	90.7153	MH189862	H424				2
MH189860	China, Tibet, roadside ditch, west of the mouth of the Lhasa River, Brahmaputra River basin	252	29.3567	90.7153	MH189860	H425				2
Radix natalensis
HG977206	Cabo Verde	355*	14.985	-23.5356	HG977206	H452				GenBank
LC015510	Egypt, Gharbia, Al-Mahala	350	31.0197	31.0907	LC015510	H453				13
LC015511	Egypt, Giza, Mansouria	353	31.0128	31.3811	LC015511	H453				13
LC015512	Egypt, Qalyubiyah, Toukh	352	30.3537	31.2021	LC015512	H453				13
LC015513	Egypt, Beni Suef, Al-Wasta	354	29.3341	31.205	LC015513	H453				13
LC015514	Egypt, Gharbia, Al-Mahala	350	31.0197	31.0907	LC015514	H454				13
LC015515	Egypt, Giza, Mansouria	353	31.0128	31.3811	LC015515	H454				13
LC015516	Egypt, Monufia, Khatatba	352	30.3735	30.8318	LC015516	H454				13
LC015517	Egypt, Gharbia, Kafr El-Zayat	351	30.8255	30.8139	LC015517	H454				13
LC015518	Egypt, Qalyubiyah, Toukh	352	30.3537	31.2021	LC015518	H454				13
LC015519	Egypt, Beni Suef, Al-Wasta	354	29.3341	31.205	LC015519	H454				13
EU818835	Malawi, Karonga (BOMA), dam lake at L. Malawi	356	-9.97632	33.9394	EU818835	H455	-	-	-	9
Radix onychia
L111	Japan, Shiga Pref., Maibara, Asazumachikuma, L. Biwa	90	35.329	136.27	LC658377	H195				This Study
LKC6760	Japan, Shiga Pref., Otsu, Minamifunaji, Lake Biwa	98	35.1807	135.916	LC658448	H196				This Study
L193	Japan, Shiga Pref., Maibara, Yotsugi, Lake Biwa	89	35.3356	136.279	LC658385	H197				This Study
L779	Japan, Shiga Pref., Omihachiman, Maki, Lake Biwa	94	35.1423	136.045	LC658455	H198	LC659152	LC659075	LC659230	This Study
L821	Japan, Shiga Pref., Otsu, Wajiimajyuku, L. Biwa	97	35.1519	135.933	LC658458	H199				This Study
L823	Japan, Shiga Pref., Otsu, Wajiimajyuku, L. Biwa	97	35.1519	135.933	LC658460	H200	LC659154	LC659077	LC659232	This Study
L112	Japan, Shiga Pref., Maibara, Asazumachikuma, L. Biwa	90	35.329	136.27	LC658378	H201				This Study
L1199	Japan, Shiga Pref., Nagahama, Kinomoto, Hannoura, Lake Biwa	87	35.504	136.183	LC658528	H201	-	LC659019	LC659173	This Study
L113	Japan, Shiga Pref., Maibara, Asazumachikuma, L. Biwa	90	35.329	136.27	LC658379	H202				This Study
L766	Japan, Shiga Pref., Maibara, Iso, L. Biwa	92	35.3027	136.255	LC658445	H203				This Study
L824	Japan, Shiga Pref., Otsu, Wajiimajyuku, L. Biwa	97	35.1519	135.933	LC658461	H204				This Study
L767	Japan, Shiga Pref., Maibara, Iso, L. Biwa	92	35.3027	136.255	LC658446	H205	LC659148	LC659071	LC659226	This Study
L862	Japan, Shiga Pref., Takashima, Imazu	86	35.4266	136.044	LC658464	H206				This Study
L778	Japan, Shiga Pref., Omihachiman, Maki, Lake Biwa	94	35.1423	136.045	LC658454	H207	LC659151	LC659074	LC659229	This Study
L784	Japan, Nishiasai, Oura, Lake Biwa	84	35.485	136.116	LC658457	H208				This Study
L822	Japan, Shiga Pref., Otsu, Wajiimajyuku, L. Biwa	97	35.1519	135.933	LC658459	H209				This Study
Radix plicatula
Subclade I
L1440	China, Jiangxi Prov., Jiujiang, L. Bali	199	29.6931	115.978	LC658556	H1	LC659120	LC659039	LC659193	This Study
L1441	China, Jiangxi Prov., Jiujiang, L. Bali	199	29.6931	115.978	LC658557	H2	LC659121	LC659040	LC659194	This Study
L1527	China, Jiangxi Prov., Jiujiang, L. Bali	199	29.6931	115.978	LC658579	H3				This Study
Subclade II
L1110	Taiwan, Yilan County, Nan'ao Township, river	202	24.5224	121.835	LC658507	H4				This Study
L1060	Taiwan, Yilan County, Dongshan Township, L. Meihuahu	201	24.6451	121.733	LC658499	H4	LC659095	LC659009	LC659162	This Study
L1040	Taiwan, Tainan City, Shanhua District	204	23.1287	120.277	LC658495	H4				This Study
L1113	Taiwan, Yilan County, Nan'ao Township, river	202	24.5224	121.835	LC658624	H4				This Study
L1043	Taiwan, Tainan City, Shanhua District	204	23.1287	120.277	LC658621	H5	-	LC659007	LC659160	This Study
L1041	Taiwan, Tainan City, Shanhua District	204	23.1287	120.277	LC658496	H6				This Study
L1109	Taiwan, Yilan County, Nan'ao Township, river	202	24.5224	121.835	LC658506	H6	LC659098	LC659013	LC659166	This Study
L1120	Taiwan, Yilan County, Dongshan Township, L. Meihuahu	201	24.6451	121.733	LC658627	H7				This Study
L1594C	China, Jiangsu Prov., Nanjing City, Gulou	196	32.08	118.778	LC658648	H8	-	-	LC659213	This Study
Subclade III
L1450	China, Yunnan Prov., Kunming, L. Yangzhong Hai	207	24.9554	103.003	LC658561	H9				This Study
L1456	China, Yunnan Prov., Yuxi, L. Yangzhong Hai	209	24.8621	102.99	LC658564	H10	LC659125	LC659044	LC659198	This Study
L1447	China, Yunnan Prov., Yuxi, L. Yangzhong Hai	206	24.8729	102.981	LC658559	H11	LC659122	LC659041	LC659195	This Study
Subclade IV
L337	Japan, Yamagata Pref., Shinjyo City, Toka Town, marsh	48	38.7803	140.303	LC658389	H12	LC659138	LC659061	LC659216	This Study
L329	Japan, Yamagata Pref., Nanyo City, Akayu, Lake Hakuryu	56	38.0554	140.179	LC658388	H12				This Study
L306	Japan, Yamagata Pref., Kahoku Town, Yachikanoe, river	54	38.4392	140.299	LC658403	H13				This Study
L368	Japan, Yamagata Pref., Yamabe Town, Onuma, pond	55	38.2437	140.205	LC658390	H14				This Study
L790	Japan, Tokyo Metropolis, pond	72*	35.7209	139.742	LC658393	H15				This Study
L789	Japan, Tokyo Metropolis, pond	72*	35.7209	139.742	LC658618	H16				This Study
LC360961	Japan, Hokkaido Pref., Matsumae, Shinmei	41	41.4401	140.114	LC360961	H17				6
L1547	Japan, Aomori Pref., Tohoku Town, Uenokitayachi, river	46	40.7417	141.276	LC658594	H18	LC659130	LC659051	LC659205	This Study
L1548	Japan, Aomori Pref., Tohoku Town, Uenokitayachi, river	46	40.7417	141.276	LC658611	H19				This Study
L1021	Japan, Miyagi Pref., Ishinomaki City, Hariokaura, pond	50	38.5192	141.406	LC658491	H20				This Study
L421	Japan, Yamagata Pref., Sakata City, water channel	47	38.8615	139.827	LC658405	H21				This Study
L1024	Japan, Miyagi Pref., Ishinomaki City, Hariokaura, pond	50	38.5192	141.406	LC658492	H22	LC659093	LC659006	LC659159	This Study
L305	Japan, Yamagata Pref., Kahoku Town, Yachikanoe, river	54	38.4392	140.299	LC658402	H23				This Study
L351	Japan, Yamagata Pref., Murayama City, Tateoka, pond	53	38.4868	140.401	LC658404	H24				This Study
L944	Japan, Yamagata Pref., Obanazawa City, pond	52	38.6746	140.52	LC658471	H25				This Study
L947	Japan, Yamagata Pref., Obanazawa City, pond	52	38.6746	140.52	LC658472	H25				This Study
L1031	Japan, Miyagi Pref., Kurihara City, Wetland	51	38.7234	141.104	LC658493	H26				This Study
L1032	Japan, Miyagi Pref., Kurihara City, Wetland	51	38.7234	141.104	LC658494	H26				This Study
L282	Japan, Miyagi Pref., Minamisanriku Town, Tokuraohta, wetland	49	38.6335	141.518	LC658401	H27				This Study
L637	Japan, Gunma Pref., Takasaki City, South side of L. Haruna	69	36.4701	138.873	LC658426	H28				This Study
L980	Japan, Gunma Pref., Takasaki City, North side of L. Haruna	68	36.4804	138.873	LC658480	H29				This Study
L242	Japan, Nagano Pref., Suwa City, L. Suwa	76	36.048	138.11	LC658395	H30	-	LC659060	LC659215	This Study
L1146	Japan, Nagano Pref., Ueda City, Bessyo Onsen, pond	70	36.3585	138.162	LC658521	H31	LC659101	LC659015	LC659169	This Study
L643	Japan, Fukushima Pref., Inawashiro Town, water channel	58	37.4831	140.16	LC658427	H32				This Study
L653	Japan, Fukushima Pref., Inawashiro Town, water channel	57	37.5172	140.128	LC658431	H33				This Study
L1145	Japan, Nagano Pref., Ueda City, Bessyo Onsen, pond	70	36.3585	138.162	LC658519	H34				This Study
L696	Japan, Nagano Pref., Omachi City, South side of L. Nakatsuna	67	36.5948	137.843	LC658437	H34				This Study
L692	Japan, Nagano Pref., Omachi City, South side of L. Nakatsuna	67	36.5948	137.843	LC658436	H34	LC659143	LC659066	LC659221	This Study
L545	Japan, Nagano Pref., Omachi City, West side of L. Nakatsuna	65	36.598	137.842	LC658412	H35				This Study
L1143	Japan, Kanagawa Pref., Hakone Town, L. Ashinoko	77	35.1922	139.017	LC658517	H36				This Study
L672	Japan, Aomori Pref., Higashidori Town, pond	42	41.3361	141.256	LC658432	H37				This Study
L674	Japan, Aomori Pref., Higashidori Town, pond	42	41.3361	141.256	LC658433	H37				This Study
L706	Japan, Aomori Pref., Rokkasho Village, L. Ogawara	43	40.8528	141.329	LC658440	H37	LC659145	LC659068	LC659223	This Study
L448B	Japan, Misawa City, marsh	45	40.8126	141.374	LC658653	H37				This Study
L448A	Japan, Misawa City, marsh	45	40.8126	141.374	LC658652	H37				This Study
L1549	Japan, Aomori Pref., Tohoku Town, Uenokitayachi, river	46	40.7417	141.276	LC658612	H38	LC659131	LC659052	LC659206	This Study
L681	Japan, Aomori Pref., Tohoku Town, Uenokitayachi, river	44	40.7593	141.272	LC658434	H39				This Study
L683	Japan, Aomori Pref., Tohoku Town, Uenokitayachi, river	44	40.7593	141.272	LC658435	H40				This Study
L44	Japan, Yamanashi Pref., Fujikawaguchiko Town, L. Kawaguchi	79	35.5061	138.764	LC658651	H41				This Study
L270	Japan, Shinano Town, North side of L. Nojiri	61	36.8199	138.214	LC658399	H42				This Study
L564	Japan, Shinano Town, South side of L. Nojiri	63	36.8218	138.233	LC658413	H42				This Study
Subclade Va / Radix sp. Biwa
L119	Japan, Shiga Pref., Nagahama, Kinomoto, Hannoura, L. Biwa	87	35.504	136.183	LC658394	H43				This Study
L743	Japan, Shiga Pref., Nagahama, L. Biwa	85	35.4636	136.126	LC658443	H43				This Study
L744	Japan, Shiga Pref., Nagahama, L. Biwa	85	35.4636	136.126	LC658444	H43	LC659147	LC659070	LC659225	This Study
L769	Japan, Shiga Pref., Maibara, Iso, L. Biwa	92	35.3027	136.255	LC658447	H43				This Study
L1196	Japan, Shiga Pref., Nagahama, Tsukiide, L. Biwa	83	35.4956	136.159	LC658527	H43				This Study
L1208	Japan, Shiga Pref., Nagahama, Katayama, L. Biwa	88	35.4591	136.199	LC658531	H43				This Study
L783	Japan, Nishiasai, Oura, L. Biwa	84	35.485	136.116	LC658456	H44	LC659153	LC659076	LC659231	This Study
L581	Japan, Shiga Pref., Omihachiman, Okishima, L. Biwa	93	35.1938	136.093	LC658416	H45				This Study
L707	Japan, Shiga Pref., Nagahama, L. Biwa	85	35.4636	136.126	LC658441	H46	LC659146	LC659069	LC659224	This Study
L1206	Japan, Shiga Pref., Nagahama, Nishizai, L. Biwa	82	35.5071	136.163	LC658529	H46				This Study
L1207	Japan, Shiga Pref., Nagahama, Nishizai, L. Biwa	82	35.5071	136.163	LC658530	H46	LC659105	LC659020	LC659174	This Study
L719	Japan, Shiga Pref., Maibara, Iso, L. Biwa	91	35.3077	136.26	LC658442	H47				This Study
L569	Japan, Shiga Pref., Maibara, Asazumachikuma, L. Biwa	90	35.329	136.27	LC658414	H48				This Study
L1144	Japan, Shiga Pref., Otsu, Imakatata, L. Biwa	96	35.1332	135.932	LC658518	H49				This Study
L770	Japan, Shiga Pref., Yasu, L. Biwa	95	35.1379	136.001	LC658451	H50	LC659149	LC659072	LC659227	This Study
L773	Japan, Shiga Pref., Yasu, L. Biwa	95	35.1379	136.001	LC658452	H51				This Study
L777	Japan, Shiga Pref., Omihachiman, Maki, L. Biwa	94	35.1423	136.045	LC658453	H52	LC659150	LC659073	LC659228	This Study
Subclade Vb
L1131	Japan, Ehime Pref., Toon, Shimobayashi, Rice field	110	33.779	132.874	LC658512	H53	LC659100	LC659014	LC659168	This Study
L787	Japan, Tokyo Metropolis, pond	73*	35.6717	139.699	LC658392	H54				This Study
L788	Japan, Tokyo Metropolis, pond	73*	35.6717	139.699	LC658617	H55				This Study
L698	Japan, Nagano Pref., Omachi, North side of L. Kizaki	66	36.5671	137.835	LC658439	H56				This Study
L1551	Japan, Ishikawa Pref., Tsubata, Water channel	74	36.6649	136.711	LC658595	H57	LC659132	LC659053	LC659207	This Study
L1593A	Japan, Ishikawa Pref., Tsubata, Water channel	75	36.6842	136.674	LC658646	H57				This Study
L437	Japan, Okayama Pref., Okayama, Tsushimakuwanoki, pond	107	34.6902	133.926	LC658406	H58				This Study
L930	Japan, Okayama Pref., Wake, Taga, pond	106	34.852	134.05	LC658468	H58				This Study
L644	Japan, Fukushima Pref., Inawashiro Town, water channel	58	37.4831	140.16	LC658428	H59				This Study
L646	Japan, Fukushima Pref., Inawashiro, L. Inawashiro	59	37.524	140.048	LC658430	H59				This Study
L645	Japan, Fukushima Pref., Inawashiro, L. Inawashiro	59	37.524	140.048	LC658429	H60				This Study
L1162	Japan, Aichi Pref., Toyokawa, pond	81	34.8403	137.312	LC658523	H61				This Study
L1575A	Japan, Okayama, Tsuyama	105	35.0317	133.96	LC658614	H62				This Study
L1555A	Japan, Hyogo Pref., Toyooka City, Nojo, Rice field	99	35.5686	134.823	LC658597	H63				This Study
L1555C	Japan, Hyogo Pref., Toyooka City, Nojo, Rice field	99	35.5686	134.823	LC658599	H63				This Study
L697	Japan, Nagano Pref., Omachi, North side of L. Kizaki	66	36.5671	137.835	LC658438	H64	LC659144	LC659067	LC659222	This Study
L1070	Japan, Nagano Pref., Nagano, Kitago, Nekomata pond	64	36.7183	138.167	LC658501	H64	-	LC659010	LC659163	This Study
L273	Japan, Shiga Pref., Maibara, Yotsugi, L. Biwa	89	35.3356	136.279	LC658400	H64				This Study
L267	Japan, Nagano Pref., Shinano, Tomino, pond	60	36.8136	138.236	LC658398	H64				This Study
L243	Japan, Nagano Pref., Shinano, Furuumi, L. Nojiri	62	36.8343	138.242	LC658396	H64				This Study
L260	Japan, Nagano Pref., Shinano, Tomino, pond	60	36.8136	138.236	LC658376	H65	-	LC663694	LC381492	14/This Study
L244	Japan, Nagano Pref., Shinano, Furuumi, L. Nojiri	62	36.8343	138.242	LC658397	H66				This Study
Subclade VI
L186	Japan, Tsuchiura City, Hasukawara Town, L. Kasumigaura	71	36.0737	140.22	LC658384	H67				This Study
L942	Japan, Kagoshima Pref., Toshima Village, Taira Isl., Taro field	121	29.69	129.53	LC658470	H68				This Study
L608	Japan, Kagoshima Pref., China Town, Okinoerabu Isl., river	133	27.3621	128.611	LC658422	H68	LC659142	LC659065	LC659220	This Study
L490	Japan, Kagoshima Pref., Toshima Village, Taira Isl., Taro field	121	29.69	129.53	LC658410	H68				This Study
L489	Japan, Kagoshima Pref., Toshima Village, Taira Isl., Taro field	121	29.69	129.53	LC658409	H68				This Study
L849	Japan, Okinawa Pref., Izena Village, Izena Isl., pond	136	26.9368	127.93	LC658462	H69				This Study
L597	Japan, Okinawa Pref., Nago City, Goga, Water channel	139	26.6257	128.003	LC658419	H70				This Study
L600	Japan, Okinawa Pref., Nago City, Goga, Water channel	138	26.6264	128.006	LC658420	H71				This Study
L628	Japan, Okinawa Pref., Nishihara Town, Senbaru, Wetland	140	26.2497	127.766	LC658425	H72				This Study
L584	Japan, Kagoshima Pref., China Town, Okinoerabu Isl., river	133	27.3621	128.611	LC658417	H73				This Study
L596	Japan, Kagoshima Pref., Wadomari Town, Okinoerabu Isl., river	132	27.3961	128.656	LC658418	H73				This Study
L607	Japan, Kagoshima Pref., Wadomari Town, Okinoerabu Isl., river	132	27.3961	128.656	LC658421	H73				This Study
JN794487	China, Yunnan Prov., L. Yangzong Hai	210	24.8611	102.991	JN794487	H74				1
JN794484	China, Yunnan Prov., L. Xingyun	211	24.3808	102.807	JN794484	H75				1
JN794489	China, Yunnan Prov., L. Yangzong Hai	208	24.873	103.008	JN794489	H76				1
JN794486	China, Yunnan Prov., L. Qilu	212	24.1912	102.811	JN794486	H77				1
JN794482	China, Yunnan Prov., L. Xingyun	211	24.3808	102.807	JN794482	H78				1
L1479	South Korea, Jeju Prov., Jeju Isl.	131	33.2486	126.553	LC658570	H79				This Study
L1480	South Korea, Jeju Prov., Jeju Isl.	131	33.2486	126.553	LC658571	H79	LC659127	LC659047	LC659201	This Study
L477	Japan, Kagoshima Pref., Minamitane Town, Tanegashima Isl., pond	119	30.3823	130.933	LC658408	H80				This Study
L1127	Taiwan, Taipei City, Sulfur Creek	200	25.172	121.532	LC658510	H80				This Study
L1128	Taiwan, Taipei City, Sulfur Creek	200	25.172	121.532	LC658511	H80	LC659099	-	LC659167	This Study
L1455	China, Yunnan Prov., L. Yangzong Hai	209	24.8621	102.99	LC658563	H80				This Study
L1141	Japan, Yamanashi Pref., Fujikawaguchiko Town, L. Kawaguchi	80	35.5066	138.763	LC658629	H80				This Study
L1142	Japan, Yamanashi Pref., Fujikawaguchiko Town, L. Kawaguchi	80	35.5066	138.763	LC658630	H80				This Study
L865	Japan, Okinawa Pref., Ishigaki City, Nagura, Ishigaki Isl., river	146	24.4064	124.165	LC658465	H81				This Study
L866	Japan, Okinawa Pref., Ishigaki City, Nagura, Ishigaki Isl., river	146	24.4064	124.165	LC658466	H81				This Study
L1555B	Japan, Hyogo Pref., Toyooka City, Nojo, Rice field	99	35.5686	134.823	LC658598	H82				This Study
L1111	Taiwan, Yilan County, Nan'ao Township, river	202	24.5224	121.835	LC658622	H83				This Study
JN794485	China, Yunnan Prov., L. Qilu	212	24.1912	102.811	JN794485	H84				1
JN794488	China, Yunnan Prov., L. Yangzong Hai	210	24.8611	102.991	JN794488	H85				1
JN794483	China, Yunnan Prov., L. Xingyun	211	24.3808	102.807	JN794483	H86				1
JN794490	China, Yunnan Prov., L. Yangzong Hai	208	24.873	103.008	JN794490	H87				1
L1293	Japan, Shimane Pref., Nishinoshima Town, Nishinoshima Isl., Water channel	102	36.1017	133.015	LC658533	H88				This Study
L1296	Japan, Shimane Pref., Nishinoshima Town, Nishinoshima Isl., Water channel	102	36.1017	133.015	LC658534	H88				This Study
L1329	Japan, Shimane Pref., Okinoshima Town, Okinoshima Isl., river	100	36.2194	133.321	LC658539	H88				This Study
L1346	Japan, Shimane Pref., Okinoshima Town, Okinoshima Isl., Water channel	101	36.2892	133.223	LC658545	H88				This Study
L1340	Japan, Shimane Pref., Nishinoshima Town, Nishinoshima Isl., Rice field	103	36.1015	133.022	LC658542	H89	LC659108	LC659024	LC659178	This Study
L1341	Japan, Shimane Pref., Nishinoshima Town, Nishinoshima Isl., Rice field	103	36.1015	133.022	LC658543	H89				This Study
L1330	Japan, Shimane Pref., Okinoshima Town, Okinoshima Isl., Water channel	104	36.2145	133.31	LC658540	H90				This Study
L1331	Japan, Shimane Pref., Okinoshima Town, Okinoshima Isl., Water channel	104	36.2145	133.31	LC658541	H90				This Study
L1556B	South Korea, Jeollanam Prov., Suncheon, Water channel	126	34.9158	127.518	LC658601	H91				This Study
L1446	China, Yunnan Prov., L. Yangzong Hai	209	24.8621	102.99	LC658558	H92				This Study
L1449	China, Yunnan Prov., Kunming, L. Yangzhong Hai	207	24.9554	103.003	LC658560	H93	LC659123	LC659042	LC659196	This Study
L1114	Taiwan, Yilan County, Nan'ao Township, river	202	24.5224	121.835	LC658625	H94				This Study
L1042	Taiwan, Tainan City, Shanhua District	204	23.1287	120.277	LC658620	H94				This Study
L1115	Taiwan, Yilan County, Nan'ao Township, river	202	24.5224	121.835	LC658626	H95				This Study
L962	Japan, Okinawa Pref., Ogimi Village, pond	137	26.6945	128.147	LC658473	H96				This Study
L964	Japan, Okinawa Pref., Ogimi Village, pond	137	26.6945	128.147	LC658474	H96				This Study
L1140	Japan, Yamanashi Pref., Fujikawaguchiko Town, L. Kawaguchi	78	35.504	138.77	LC658516	H97				This Study
L979	Japan, Okinawa Pref., Miyakojima City, Ikemajima Isl., Wetland	142	24.9349	125.242	LC658479	H98				This Study
L1344	Japan, Shimane Pref., Okinoshima Town, Okinoshima Isl., Water channel	101	36.2892	133.223	LC658544	H99				This Study
L970	Japan, Okinawa Pref., Miyakojima City, Shimojisugama, pond	145	24.7381	125.289	LC658477	H100	LC659156	LC659079	LC659234	This Study
L971	Japan, Okinawa Pref., Miyakojima City, Shimojisugama, pond	145	24.7381	125.289	LC658478	H100				This Study
L969	Japan, Okinawa Pref., Miyakojima City, Nagama, Water channel	144	24.7756	125.37	LC658476	H100				This Study
L968	Japan, Okinawa Pref., Miyakojima City, Nagama, Water channel	144	24.7756	125.37	LC658475	H100				This Study
L611	Japan, Okinawa Pref., Miyakojima City, Ikemajima Isl., Wetland	143	24.9352	125.241	LC658424	H100				This Study
L610	Japan, Okinawa Pref., Miyakojima City, Ikemajima Isl., Wetland	143	24.9352	125.241	LC658423	H100				This Study
MH190049	China, Gansu Prov., Sun Jia He River	197	33.6726	106.266	MH190049	H101				2
L1481	South Korea, Jeju Prov., Jeju Isl.	131	33.2486	126.553	LC658572	H102				This Study
L1482	South Korea, Jeju Prov., Jeju Isl.	129	33.2488	126.548	LC658573	H102				This Study
L1475	South Korea, Jeju Prov., Jeju Isl.	131	33.2486	126.553	LC658566	H102	LC659126	LC659046	LC659200	This Study
L1476	South Korea, Jeju Prov., Jeju Isl.	131	33.2486	126.553	LC658567	H102				This Study
L1477	South Korea, Jeju Prov., Jeju Isl.	130	33.2486	126.549	LC658568	H102				This Study
L1478	South Korea, Jeju Prov., Jeju Isl.	130	33.2486	126.549	LC658569	H102				This Study
L1538	South Korea, Jeju Prov., Seogwipo, Andeok-myeon	128	33.2567	126.352	LC658589	H102				This Study
L1529	South Korea, Gangwon Prov., Samcheog	124	37.2808	129.063	LC658581	H103	LC659129	LC659050	LC659204	This Study
L1579	Japan, Hokkaido Pref., Monbetsu City, Numanoue, river	4	44.2425	143.504	LC658615	H104				This Study
L462C	China, Hebei Prov., Zhangjiakou	193	41.6833	115.774	LC658616	H104				This Study
L1534	South Korea, Daegu City, Buk-gu, Sincheon River	125	35.8894	128.598	LC658586	H105				This Study
L438	Japan, Okinawa Pref., Iheya Village, Iheya Isl., pond	135	27.0206	127.942	LC658391	H106				This Study
L932	Japan, Okinawa Pref., Iheya Village, Iheya Isl., pond	135	27.0206	127.942	LC658469	H106				This Study
L854	Japan, Okinawa Pref., Iheya Village, Iheya Isl., pond	134	27.0614	127.98	LC658463	H107				This Study
L1594B	China, Jiangsu Prov., Nanjing City, Gulou	196	32.08	118.778	LC658647	H108	-	LC659058	LC659212	This Study
L1528	South Korea, Gangwon Prov., Samcheog	124	37.2808	129.063	LC658580	H109				This Study
L1531	South Korea, Gangwon Prov., Samcheog	124	37.2808	129.063	LC658583	H109				This Study
L1532	South Korea, Gangwon Prov., Samcheog	124	37.2808	129.063	LC658584	H109				This Study
L1530	South Korea, Gangwon Prov., Samcheog	124	37.2808	129.063	LC658582	H110				This Study
JN794514	Vietnam, Kon Tum Prov., South of Dak Glei, Rice field	220	14.9897	107.755	JN794514	H111				1
L1437	China, Jiangsu Prov., Nanjing, Qixia, pond	194	32.151	118.952	LC658555	H112	LC659119	LC659038	LC659192	This Study
L1122	Taiwan, Yilan County, Dongshan Township, L. Meihuahu	201	24.6451	121.733	LC658508	H113				This Study
L1121	Taiwan, Yilan County, Dongshan Township, L. Meihuahu	201	24.6451	121.733	LC658628	H113				This Study
L1561	Japan, Okinawa Pref., Tokashiki Village, Tokashiki Isl., Water Reservoir	141	26.2015	127.359	LC658605	H114				This Study
L1562	Japan, Okinawa Pref., Tokashiki Village, Tokashiki Isl., Water Reservoir	141	26.2015	127.359	LC658606	H114				This Study
L45	Japan, Yamanashi Pref., Fujikawaguchiko Town, Lake Kawaguchi	79	35.5061	138.764	LC658654	H115				This Study
L1454	China, Jiangsu Prov., Nanjing, Qixia, pond	195	32.1334	118.789	LC658562	H116	LC659124	LC659043	LC659197	This Study
L1483	China, Gansu Prov., Longnan, Wenxian	198	32.8529	104.863	LC658574	H117	LC659128	LC659048	LC659202	This Study
L1484	China, Gansu Prov., Longnan, Wenxian	198	32.8529	104.863	LC658575	H117				This Study
L1485	China, Gansu Prov., Longnan, Wenxian	198	32.8529	104.863	LC658576	H117				This Study
L1533	South Korea, Daegu City, Buk-gu, Sincheon River	125	35.8894	128.598	LC658585	H118				This Study
L214	South Korea, Gangwon Prov., Chuncheon, River	123	37.8735	127.694	LC658386	H119				This Study
L215	South Korea, Gangwon Prov., Chuncheon, River	123	37.8735	127.694	LC658387	H120				This Study
L1161	Japan, Aichi Pref., Toyokawa City, pond	81	34.8403	137.312	LC658522	H121				This Study
L1058	Russia, Primorsky Krai, Astrakhanka, wetland near Lake Khanka	148	44.6822	132.041	LC658497	H122	LC659094	LC659008	LC659161	This Study
L1059	Russia, Primorsky Krai, Astrakhanka, wetland near Lake Khanka	148	44.6822	132.041	LC658498	H123				This Study
L1536	South Korea, Daegu City, Buk-gu, Sincheon River	125	35.8894	128.598	LC658587	H124				This Study
L573	Japan, Kagoshima Pref., Toshima Village, Nakanoshima Isl., river	120	29.841	129.85	LC658415	H125	LC659141	LC659064	LC659219	This Study
L1020	Japan, Oita Pref., Nakatsu, Water channel	111	33.5318	131.241	LC658490	H126	LC659092	LC659005	LC659158	This Study
L1559	Japan, Kagoshima Pref., Satsumasendai, Takae, Water channel	118	31.8243	130.25	LC658603	H126				This Study
L1560	Japan, Kagoshima Pref., Satsumasendai, Takae, Water channel	118	31.8243	130.25	LC658604	H126				This Study
L1133	Japan, Miyazaki Pref., Nobeoka, river	115	32.6701	131.722	LC658514	H127				This Study
L1363	Japan, Miyazaki Pref., Nobeoka, river	115	32.6701	131.722	LC658547	H127	LC659110	LC659026	LC659180	This Study
L1134	Japan, Miyazaki Pref., Nobeoka, river	115	32.6701	131.722	LC658515	H128				This Study
L1081	Japan, Fukuoka Pref., Asakura, Yanaga, pond	113	33.3973	130.679	LC658503	H129	LC659096	LC659011	LC659164	This Study
L1588	Japan, Fukuoka Pref., Chikugo, Izumi	114	33.2113	130.494	LC658642	H130				This Study
L1074	Japan, Fukuoka Pref., Asakura, Kamiakitzuki	112	33.4547	130.716	LC658502	H131				This Study
L1132	Japan, Miyazaki Pref., Miyakonojo, Miike pond	116	31.8827	130.975	LC658513	H132				This Study
L1073	Japan, Fukuoka Pref., Asakura, Kamiakitzuki	112	33.4547	130.716	LC658613	H133				This Study
L1589	Japan, Fukuoka Pref., Chikugo, Izumi	114	33.2113	130.494	LC658643	H134				This Study
L927	Japan, Okayama Pref., Okayama, Chikkosakae, L. Kojima	108	34.5882	133.953	LC658467	H135	LC659155	LC659018	LC659233	This Study
L1195	Japan, Kagawa Pref., Marugame, Water channel	109	34.2678	133.806	LC658526	H136	LC659104	LC659078	LC659172	This Study
L1537	South Korea, Daegu City, Buk-gu, Sincheon River	125	35.8894	128.598	LC658588	H137				This Study
L987	Vietnam, Cao Bang Prov., Song Bang, river	213	22.6652	106.263	LC658481	H138				This Study
L1001	Vietnam, Cao Bang Prov., Thach An	214	22.5315	106.318	LC658484	H139				This Study
L989	Vietnam, Cao Bang Prov., Song Bang, river	213	22.6652	106.263	LC658482	H140				This Study
L1007	Vietnam, Lang Son Prov., Chi Lang, river	216	21.6883	106.623	LC658486	H141				This Study
L1318	Vietnam, Quang Binh Prov., Le Thuy, Rice field	219	17.2413	106.647	LC658536	H142				This Study
L991	Vietnam, Lang Son Prov., Loc Binh, Tam Cat, river	217	21.7755	106.876	LC658483	H143				This Study
L1351	Vietnam, Cao Bang Prov., Song Bang, river	213	22.6652	106.263	LC658546	H144	LC659109	LC659025	LC659179	This Study
L1006	Vietnam, Lang Son Prov., Chi Lang, river	216	21.6883	106.623	LC658485	H145	LC659091	LC659004	LC659157	This Study
L1015	Vietnam, Lang Son Prov., Van Lang, river	215	22.1064	106.577	LC658487	H146				This Study
L995	Vietnam, Lang Son Prov., Loc Binh, Tu Doan, river	218	21.7513	106.97	LC658619	H146				This Study
L1016	Vietnam, Lang Son Prov., Van Lang, river	215	22.1064	106.577	LC658488	H147				This Study
L1018	Vietnam, Lang Son Prov., Van Lang, river	215	22.1064	106.577	LC658489	H147				This Study
L1126	Taiwan, Tainan, Guantian, Water chest nuts field	203	23.1994	120.294	LC658509	H148				This Study
L1540	South Korea, Gyeongsangbuk Prov., Ulleung, Dodong, Ulleung Isl.	122	37.4882	130.896	LC658590	H149				This Study
L1541	South Korea, Gyeongsangbuk Prov., Ulleung, Dodong, Ulleung Isl.	122	37.4882	130.896	LC658591	H149				This Study
L1542	South Korea, Gyeongsangbuk Prov., Ulleung, Dodong, Ulleung Isl.	122	37.4882	130.896	LC658592	H149				This Study
L1554	South Korea, Jeollanam Prov., Suncheon	127	34.8856	127.509	LC658596	H149				This Study
L1544	South Korea, Gyeongsangbuk Prov., Ulleung, Dodong, Ulleung Isl.	122	37.4882	130.896	LC658593	H150				This Study
L1543	South Korea, Gyeongsangbuk Prov., Ulleung, Dodong, Ulleung Isl.	122	37.4882	130.896	LC658610	H151				This Study
L1112	Taiwan, Yilan County, Nan'ao Township, river	202	24.5224	121.835	LC658623	H152				This Study
L1397	Japan, Kagoshima Pref., Kirishima, Water channel	117	31.7119	130.762	LC658631	H153				This Study
L1398	Japan, Kagoshima Pref., Kirishima, Water channel	117	31.7119	130.762	LC658632	H153				This Study
L1105	Hong Kong, Tin Shui Wai, Wetland	205	22.4708	114.006	LC658504	H154	LC659097	LC659012	LC659165	This Study
L1108	Hong Kong, Tin Shui Wai, Wetland	205	22.4708	114.006	LC658505	H155				This Study
L993	Vietnam, Lang Son Prov., Loc Binh, Tu Doan, River	218	21.7513	106.97	LC658520	H156				This Study
L1301	Vietnam, Dong Nai Prov., Tan Phu, River	221	11.2658	107.431	LC658535	H157				This Study
L1556A	South Korea, Jeollanam Prov., Suncheon, Water channel	126	34.9158	127.518	LC658600	H158	LC659133	LC659054	LC659208	This Study
L1556C	South Korea, Jeollanam Prov., Suncheon, Water channel	126	34.9158	127.518	LC658602	H158				This Study
Radix rubiginosa
MH189925	Indonesia, North Sumatra, L. Toba	226*	2.75341	98.5695	MH189925	H426				2
KM067685	Thailand	224*	8.42849	98.4466	KM067685	H427				GenBank/15
KX056255	Thailand	225*	7.87694	100.02	KX056255	H428				GenBank/15
L1320	Vietnam, Kien Giang Prov., Giang Thanh District, Kenh Vinh Te R.	223	10.5233	104.7	LC658537	H429	LC659106	LC659022	LC659176	This Study
L1321	Vietnam, Kien Giang Prov., Giang Thanh District, Kenh Vinh Te R.	223	10.5233	104.7	LC658538	H430	LC659107	LC659023	LC659177	This Study
JN614403	France, La Réunion, Bras de Pontho	357	-21.23	55.4975	JN614403	H431				16
MH189926	Indonesia, Flores Island, L. Sano Nggoang	228*	-8.71382	119.981	MH189926	H432				2
KU318330	Singapore, ornamental trade	227*	1.3437	103.801	KU318330	H433				17
L1280	Vietnam, Dong Nai Prov., Tan Phu District	221	11.2658	107.431	LC658532	H434	-	LC659021	LC659175	This Study
L1462	Vietnam, Hau Giang Prov., Vi Thanh	222	9.79589	105.436	LC658565	H435	-	LC659045	LC659199	This Study
Radix rufescens
JN794491	India, Uttar Pradesh, Kosi R. north of Rampur	274	28.8453	79.165	JN794491	H436				1
JN794505	Nepal, Seti Zone, Bajhang District, ponds	276	29.4797	81.1278	JN794505	H437				1
JN794504	Nepal, Seti Zone, Bajhang District, ponds	276	29.4797	81.1278	JN794504	H438				1
JN794507	Nepal, Bheri Zone, Banke District, Dunai R.	277	28.0664	81.7039	JN794507	H439				1
JN794493	Myanmar, L. Indawgyi	231	25.2066	96.3271	JN794493	H440				1
L1430	Bangladesh, Rajshahi, Puthia	233	24.3489	88.8372	LC658553	H441				This Study
L1431	Bangladesh, Rajshahi, Char Ashariadaha	236	24.3628	88.5675	LC658554	H442	-	LC659037	LC659191	This Study
JN794503	Nepal, Mahakali Zone, Kanchanpur District, Chandara R.	274	28.9478	80.2606	JN794503	H443				1
MH190024	Myanmar, L. Nan Phar	229*	18.8371	100.83	MH190024	H444				2
L1411	Bangladesh, Rangpur, Panchagarh District, Chauli R.	232	26.3949	88.5478	LC658548	H445	LC659112	LC659028	LC659182	This Study
L1423	Bangladesh, Rangpur, Panchagarh District, Chauli R.	232	26.3949	88.5478	LC658551	H445	-	LC659034	LC659188	This Study
L1424	Bangladesh, Rangpur, Panchagarh District, Chauli R.	232	26.3949	88.5478	LC658552	H445	LC659117	LC659035	LC659189	This Study
KT160297	Nepal	279	27.7535	84.9711	KT160297	H445				GenBank
KT160294	Nepal	279	27.7535	84.9711	KT160294	H445				GenBank
KT160295	Nepal	279	27.7535	84.9711	KT160295	H445				GenBank
KT160298	Nepal	279	27.7535	84.9711	KT160298	H446				GenBank
KT160296	Nepal	279	27.7535	84.9711	KT160296	H447				GenBank
JN794498	Nepal, Mechi Zone, Taplejung District, rice fields	257	27.453	87.7063	JN794498	H448				1
JN794499	Nepal, Mechi Zone, Taplejung District, rice fields	257	27.453	87.7063	JN794499	H448				1
L1425	Bangladesh, Rangpur, Panchagarh District, Chauli River	232	26.3949	88.5478	LC658637	H449	LC659118	LC659036	LC659190	This Study
L1414	Bangladesh, Rajshahi, Matihar Thana	235	24.3569	88.6322	LC658550	H450	LC659115	LC659031	LC659185	This Study
MH190025	Myanmar, L. Myaung	230*	21.8296	95.4209	MH190025	H451				2
Radix sp. Trichonis
EU818805	Greece, Aetoloakarnania, connecting stream between L. Trichonis and L. Lysimachia	346	38.5509	21.4408	EU818805	H191	-	-	-	9
EU818806	Greece, Aetoloakarnania, N of old Trichonis town, Lake Trichonis	348	38.5513	21.5382	EU818806	H192				9
EU818824	Greece, Aetoloakarnania, Lake Trichonis, NE shore	349	38.5276	21.6561	EU818824	H193				9
EU818823	Greece, Aetoloakarnania, Lake Trichonis, NW shore	347	38.5889	21.467	EU818823	H194				9
Out group
Kamtschaticana kamtschatica
MH189919					MH189919					2
Orientogalba ollula
JN794501					JN794501					1
Racesina luteola
JN794496					JN794496					1
L1422					LC663695		-	LC659033	LC659187	This Study
Lymnaea stagnalis
MH189887					MH189887					2
Myxas glutinosa
MH190044					MH190044					2
Ampullaceana ampla
MH189931					MH189931					2
Peregrina peregra
MH189865					MH189865					2
Tibetoradix hookeri
[# indicates that each sequence is now under submission.]
References
1	von Oheimb, P. V., Albrecht, C., Riedel, F., Du, L., Yang, J., Aldridge, D. C., Bößneck, U., Zhang, H., & Wilke, T. (2011). Freshwater biogeography and limnological evolution of the Tibetan Plateau - Insights from a plateau-wide distributed gastropod taxon (Radix spp.). PLoS ONE, 6(10), e26307. https://doi.org/10.1371/journal.pone.0026307
2	Aksenova, O. V., Bolotov, I. N., Gofarov, M. Yu., Kondakov, A. V., Vinarski, M. V., Bespalaya, Y. V., Kolosova, Y. S., Palatov, D. M., Sokolova, S. E., Spitsyn, V. M., Tomilova, A. A., Travina, O. V., & Vikhrev, I. V. (2018). Species richness, molecular taxonomy and biogeography of the Radicine pond snails (Gastropoda: Lymnaeidae) in the Old World. Scientific Reports, 8(1). https://doi.org/10.103…
3	Aksenova, O., Vinarski, M., Bolotov, I., Kondakov, A., Bespalaya, Y., Tomilova, A., Paltser, I., & Gofarov, M. (2017). Two Radix spp. (Gastropoda: Lymnaeidae) endemic to thermal springs around Lake Baikal represent ecotypes of the widespread Radix auricularia. Journal of Zoological Systematics and Evolutionary Research, 55(4), 298–309. https://doi.org/10.1111/jzs.12174
4	Schniebs, K., Glöer, P., Quiñonero-Salgado, S., Lopez-Soriano, J., & Hundsdoerfer, A. K. (2018). The first record of Galba cubensis (L. Pfeiffer, 1839) (Mollusca: Gastropoda: Lymnaeidae) from open fields of Europe. Folia Malacologica, 26(1), 3–15. https://doi.org/10.12657/folmal.026.002
5	Bolotov, I., Bespalaya, Y., Aksenova, O., Aksenov, A., Bolotov, N., Gofarov, M., Kondakov, A., Paltser, I., & Vikhrev, I. (2014). A taxonomic revision of two local endemic Radix spp. (Gastropoda: Lymnaeidae) from Khodutka geothermal area, Kamchatka, Russian Far East. Zootaxa, 3869(5), 585. https://doi.org/10.11646/zootaxa.3869.5.9
6	Ohari, Y., Hayashi, K., Mohanta, U. K., Oshida, T., & Itagaki, T. (2020). Phylogenetic relationships between Lymnaeidae in relation to infection with Fasciola sp. in Hokkaido, Japan. Molluscan Research, 40(2), 160–168. https://doi.org/10.1080/13235818.2020.1716497
7	von Oheimb, P. V., Landler, L., & von Oheimb, K. C. M. (2016). Cold snails in hot springs: observations from Patagonia and the Tibetan Plateau. Malacologia, 59(2), 313–320. https://doi.org/10.4002/040.059.0209
8	Clewing, C., Albrecht, C., & Wilke, T. (2016). A complex system of glacial sub-refugia drives endemic freshwater biodiversity on the Tibetan Plateau. PLoS ONE, 11(8), e0160286. https://doi.org/10.1371/journal.pone.0160286
9	Albrecht, C., Wolff, C., Glöer, P., & Wilke, T. (2008). Concurrent evolution of ancient sister lakes and sister species: the freshwater gastropod genus Radix in lakes Ohrid and Prespa. Hydrobiologia, 615(1), 157–167. https://doi.org/10.1007/s10750-008-9555-1
10	Patel, S., Schell, T., Eifert, C., Feldmeyer, B., & Pfenninger, M. (2015). Characterizing a hybrid zone between a cryptic species pair of freshwater snails. Molecular Ecology, 24(3), 643–655. https://doi.org/10.1111/mec.13049
11	Lawton, S. P., Lim, R. M., Dukes, J. P., Kett, S. M., Cook, R. T., Walker, A. J., & Kirk, R. S. (2015). Unravelling the riddle of Radix: DNA barcoding for species identification of freshwater snail intermediate hosts of zoonotic digeneans and estimating their inter-population evolutionary relationships. Infection, Genetics and Evolution, 35, 63–74. https://doi.org/10.1016/j.meegid.2015.07.021
12	Pfenninger, M., Cordellier, M., & Streit, B. (2006). Comparing the efficacy of morphologic and DNA-based taxonomy in the freshwater gastropod genus Radix (Basommatophora, Pulmonata). BMC Evolutionary Biology, 6(1), 100. https://doi.org/10.1186/1471-2148-6-100
13	Dar, Y., Amer, S., Zein Eddine, R., & Dreyfuss, G. (2016). Characterisation of Pseudosuccinea columella and Radix natalensis (Gastropoda: Lymnaeidae) in Egypt using shell and molecular data. Molluscan Research, 36(1), 22–28. https://doi.org/10.1080/13235818.2015.1064512
14	Saito, T., Hirano, T., Prozorova, L., Tu Do, V., Sulikowska-Drozd, A., Sitnikova, T., Surenkhorloo, P., Yamazaki, D., Morii, Y., Kameda, Y., Fukuda, H., & Chiba, S. (2018). Phylogeography of freshwater planorbid snails reveals diversification patterns in Eurasian continental islands. BMC Evolutionary Biology, 18(1), 164. https://doi.org/10.1186/s12862-018-1273-3
15	Bolotov, I. N., Aksenova, O. V., Bespalaya, Y. V., Gofarov, M. Y., Kondakov, A. V., Paltser, I. S., Stefansson, A., Travina, O. V., & Vinarski, M. V. (2017). Origin of a divergent mtDNA lineage of a freshwater snail species, Radix balthica, in Iceland: cryptic glacial refugia or a postglacial founder event? Hydrobiologia, 787(1), 73–98. https://doi.org/10.1007/s10750-016-2946-9
16	Correa, A. C., Escobar, J. S., Noya, O., Velásquez, L. E., González-Ramírez, C., Hurtrez-Boussès, S., & Pointier, J.-P. (2011). Morphological and molecular characterization of Neotropic Lymnaeidae (Gastropoda: Lymnaeoidea), vectors of fasciolosis. Infection, Genetics and Evolution, 11(8), 1978–1988. https://doi.org/10.1016/j.meegid.2011.09.003
17	Ng, T. H., Tan, S. K., Wong, W. H., Meier, R., Chan, S.-Y., Tan, H. H., & Yeo, D. C. J. (2016). Molluscs for sale: Assessment of freshwater gastropods and bivalves in the ornamental pet trade. PLoS ONE, 11(8), e0161130. https://doi.org/10.1371/journal.pone.0161130

## Sheet: S2
Table S2. Information on primers and PCR conditions used in this study
Primer	Direction	Sequence5'-3'	Reference	PCR condition	Reference
CO1
LoboF1	Forward	KBTCHACAAAYCAYAARGAYATHGG	1	94℃ 4 min	This Study
LoboR1	Reverse	TAAACYTCWGGRTGWCCRAARAAYCA	1	(94℃ 30 s, 44℃ 30 s, 72℃ 90 s)×36
				72℃ 2 min
ITS2
News2	Forward	TGTGTCGATGAAGAACGCAG	2	95℃ 4 min	This Study
ITS2-Rixo	Reverse	TTCTATGCTTAAATTCAGGGG	2	(95℃ 50 s, 42℃ 30 s, 72℃ 50 s)×39
				72℃ 5 min
28S
D23F	Forward	GAGAGTTCAAGAGTACGTG	3	94℃ 4 min	This Study
D2	Reverse	TCCGTGTTTCAAGCAGG	4	(94℃ 15 s, 52℃ 30 s, 72℃ 40 s)×40
				72℃ 2 min
H3
H3PulF	Forward	GGAGGCAAGGCCCCACGTAARCA	5	94℃ 3 min	5
H3PulR	Reverse	TTGGCGTGGATGGCGCACARG	5	(94℃ 15 s, 57℃ 30 s, 72℃ 40 s)×40
				72℃ 1 min
References
1	Lobo, J., Costa, P. M., Teixeira, M. A., Ferreira, M. S., Costa, M. H., & Costa, F. O. (2013). Enhanced primers for amplification of DNA barcodes from a broad range of marine metazoans. BMC Ecology, 13(1), 34. https://doi.org/10.1186/1472-6785-13-34
2	Almeyda-Artigas, R. J., Bargues, M. D., & Mas-Coma, S. (2000). ITS-2 rDNA sequencing of Gnathostoma species (Nematoda) and elucidation of the species causing human gnahostomiasis in the Americas. Journal of Parasitology, 86(3), 537–544. https://doi.org/10.1645/0022-3395(2000)086[0537:IRSOGS]2.0.CO;2
3	Park, J.-K., & Foighil, D. Ó. (2000). Sphaeriid and corbiculid clams represent separate heterodont bivalve radiations into freshwater environments. Molecular Phylogenetics and Evolution, 14(1), 75–88. https://doi.org/10.1006/mpev.1999.0691
4	Jovelin, R., & Justine, J.-L. (2001). Phylogenetic relationships within the polyopisthocotylean monogeneans (Platyhelminthes) inferred from partial 28S rDNA sequences. International Journal for Parasitology, 31(4), 393–401. https://doi.org/10.1016/S0020-7519(01)00114-X
5	Uit de Weerd, D. R., & Gittenberger, E. (2013). Phylogeny of the land snail family Clausiliidae (Gastropoda: Pulmonata). Molecular Phylogenetics and Evolution, 67(1), 201–216. https://doi.org/10.1016/j.ympev.2013.01.011

## Sheet: S3
Table S3. Information of models of sequence evolution and parameter setting used this study. Effective sample size of all parameters in all Baysean inferences were over than 200.
a. Models of sequence evolution for analysis
	Model of sequencing evolution: BI	Model of sequencing evolution: ML
For mitochondrial tree
Partition subset
Co1 (Codon Position 1/2/3)	GTR+I+G	GTR+I+G
For nuclear tree
Partition subset
H3 (Codon Position 1)	GTR+G	GTR+G
H3 (Codon Position 2)	GTR+I	TVM+I
H3 (Codon Position 3)	JC+I	JC+I
28S	SYM+G	SYM+G
ITS2	GTR+I+G	TVM+I+G
For combine tree
Partition subset
CO1 (Codon Position 1)	GTR+G	GTR+G
CO1 (Codon Position 2)	GTR+G	TVM+G
CO1 (Codon Position 3)	GTR+G	GTR+G
H3 (Codon Position 1)	GTR+G	GTR+G
H3 (Codon Position 2)	GTR+I	TVM+I
H3 (Codon Position 3)	JC+I	JC+I
ITS2	GTR+I+G	TVM+I+G
28S	SYM+G	SYM+G
For divergence time estimation
Partition subset
COI (Codon Position 1/2/3)	GTR+G+I+X	—
b. Parameter setting for phylogenetic analysis
Alignment (bp)	MrBayes setting (ngen/samplefreq/burn-in)	BEAST2 setting (ngen/samplefreq/burn-in)
For mitochondrial tree
CO1 (660 bp)	16,000,000/100/20%	50,000,000×2/1,000/10%
For nuclear tree
H3+28S+ITS2 (1245 bp)	6,000,000/100/10%	—
For combine tree
CO1+H3+28S+ITS2 (1905 bp)	5,000,000/100/20%	—
